# Supplementary material for: Effects of Vemurafenib ± Cobimetinib on Intratumoral and Host Immunity in Patients With BRAFV600 Mutant Melanoma: Implications for Combination With Immunotherapy
Source: Cancer Med. 2026 Jan 9;15(1):e71526. doi: 10.1002/cam4.71526 (PMC12789045; doi:10.1002/cam4.71526)
Supplement: Supplementary file 2 — Data S2: cam471526‐sup‐0002‐TableS2‐S25.xlsx. [file CAM4-15-e71526-s001.xlsx]

## Sheet: D15 vs D1 signif gene changes
D15 vs D1 Atkins study data: ROSALIND, control for patient						Deleted those with p > 0.05			and	deleted 9 with Fold Change >0.666 and < 1.5
upperSymbol+T41A1A3:S27A3:T55A1A3:S27A3:T69A1A3:S27A3:T83A1A3:S724	Symbol	GeneID	Alias	Description	GUH001-M-FFPE-0	GUH003-M-FFPE-0	UVA101-M-FFPE-0	UVA102-M-FFPE-0	MDACC301-M-FFPE-0	GUH001-M-FFPE-2	GUH003-M-FFPE-2	UVA101-M-FFPE-2	UVA102-M-FFPE-2	MDACC301-M-FFPE-2	baseMean	log2FoldChange	pvalue	padj		Fold change
S100B	S100B	6285	NEF|S100|S100-B|S100beta	S100 calcium binding protein B	7.53012	11.347	7.42137	11.2135	12.2552	8.59063	7.09887	5.20989	3.2129	5.87909	251.752	-4.47413	0.000639973	0.0037027		0.0449939
DUSP4	DUSP4	1846	HVH2|MKP-2|MKP2|TYP	dual specificity phosphatase 4	6.86716	8.77605	10.1925	8.10679	10.2441	7.62089	5.46144	6.455	5.31244	5.71682	177.948	-3.30173	0.0018876	0.00694979		0.10141
BIRC5	BIRC5	332	API4|EPR-1	baculoviral IAP repeat containing 5	6.74163	6.56414	6.79012	7.42423	8.57615	4.78049	3.87647	3.91444	5.83181	5.57243	64.3198	-2.61887	0.00580763	0.0147006		0.162795
DUSP6	DUSP6	1848	HH19|MKP3|PYST1	dual specificity phosphatase 6	9.91155	10.1377	10.4733	9.45722	10.9267	7.90643	7.43447	8.43514	8.32441	8.27287	559.493	-2.128	2.27485e-05	0.00186585		0.228775
CDK1	CDK1	983	CDC2|CDC28A|P34CDC2	cyclin-dependent kinase 1	6.74163	6.32313	7.83071	7.54247	9.22209	4.0946	5.09887	5.4994	6.44994	5.2787	84.9271	-1.81786	0.0240728	0.0455229		0.283641
EGR1	EGR1	1958	AT225|G0S30|KROX-24|NGFI-A|TIS8|ZIF-268|ZNF225	early growth response 1	9.21293	7.35555	5.99448	6.78965	8.02451	5.37839	6.70655	6.12743	5.72747	6.13186	107.254	-1.6507	0.00825536	0.0189233		0.318485
PVR	PVR	5817	CD155|HVED|NECL5|Necl-5|PVS|TAGE4	poliovirus receptor	7.86716	7.13559	6.95306	6.94802	7.63096	6.2004	6.95448	6.3619	6.55529	6.76745	122.567	-0.658321	0.000260754	0.00239106		0.633615
GPI	GPI	2821	AMF|GNPI|NLK|PGI|PHI|SA-36|SA36	glucose-6-phosphate isomerase	9.75793	9.63609	8.94604	9.93816	10.7282	8.85413	8.85121	9.65958	9.53225	9.011	719.803	-0.602494	0.0178231	0.0356463		0.658614
CD46	CD46	4179	AHUS2|MCP|MIC10|TLX|TRA2.10	CD46 molecule_ complement regulatory protein	9.82136	9.70919	10.0434	9.85205	9.2319	10.0346	10.1762	10.3277	10.4348	10.4602	1030.51	0.590149	0.000341595	0.00286233		1.5054
IRF2	IRF2	3660	IRF-2	interferon regulatory factor 2	9.08955	6.72168	7.74026	7.98677	7.55871	8.48393	7.95448	8.65222	8.50883	8.31886	274.665	0.618469	0.0247705	0.0466607		1.53524
PSEN1	PSEN1	5663	AD3|FAD|PS-1|PS1|S182	presenilin 1	8.5676	7.88203	8.0723	8.18159	6.64938	8.3687	7.87647	8.52915	8.81069	8.52417	283.304	0.63456	0.00594639	0.0147446		1.55246
MAP2K4	MAP2K4	6416	JNKK|JNKK1|MAPKK4|MEK4|MKK4|PRKMK4|SAPKK-1|SAPKK1|SEK1|SERK1|SKK1	mitogen-activated protein kinase kinase 4	7.2822	6.98547	6.4163	6.2898	5.92215	6.96336	7.16598	6.76789	6.51407	6.93921	105.759	0.659578	0.00887977	0.0199795		1.57962
IRAK4	IRAK4	51135	IPD1|IRAK-4|NY-REN-64|REN64	interleukin-1 receptor-associated kinase 4	7.2822	6.93955	6.79403	7.42936	7.19726	7.29214	7.36476	7.57395	7.34806	7.59129	155.553	0.675331	0.00690085	0.0167691		1.59696
TAPBP	TAPBP	6892	NGS17|TAPA|TPN|TPSN	TAP binding protein (tapasin)	9.41148	8.9071	8.8402	9.74101	8.90231	10.1179	9.2573	10.3596	10.0458	9.35517	720.969	0.715637	0.0139005	0.0291192		1.64221
ATF1	ATF1	466	EWS-ATF1|FUS/ATF-1|TREB36	activating transcription factor 1	7.2822	5.49173	6.69701	6.99716	6.65669	6.58227	7.14949	7.15544	6.96013	7.15739	112.435	0.745669	0.00214207	0.0072295		1.67675
PSMB8	PSMB8	5696	ALDD|D6S216|D6S216E|JMP|LMP7|NKJO|PSMB5i|RING10	proteasome subunit beta 8	9.39072	8.55782	9.10103	9.66701	7.62352	9.80586	9.83583	9.89276	9.41677	9.17937	607.639	0.811688	0.00271438	0.00856615		1.75526
ATG7	ATG7	10533	APG7-LIKE|APG7L|GSA7	autophagy related 7	9.2822	7.90012	7.98766	8.52821	7.75185	9.29214	8.45474	9.22319	9.58297	8.74657	408.718	0.826824	0.00395407	0.0111294		1.77378
STAT2	STAT2	6773	ISGF-3|P113|STAT113	signal transducer and activator of transcription 2_ 113kDa	10.2247	9.40849	8.85058	10.2168	9.0799	10.9815	10.5171	10.1684	9.95629	10.2449	999.365	0.85332	0.00242291	0.00779824		1.80665
NFKB2	NFKB2	4791	CVID10|H2TF1|LYT-10|LYT10|NF-kB2|p100|p52	nuclear factor of kappa light polypeptide gene enhancer in B-cells 2 (p49/p100)	8.08955	5.87188	6.86647	7.7286	6.48676	7.37194	7.39305	7.62493	8.20645	7.97555	164.451	0.859273	0.00635028	0.0156662		1.81412
NFKB1	NFKB1	4790	EBP-1|KBF1|NF-kB1|NF-kappa-B|NF-kappaB|NFKB-p105|NFKB-p50|NFkappaB|p105|p50	nuclear factor of kappa light polypeptide gene enhancer in B-cells 1	6.2822	6.04813	6.40611	6.72443	6.00461	6.06289	6.83583	6.94686	6.38283	6.92441	88.1464	0.882127	0.0143308	0.0296374		1.84309
TGFB1	TGFB1	7040	CED|DPD1|LAP|TGFB|TGFbeta	transforming growth factor_ beta 1	8.77405	6.753	7.57034	8.97805	8.04414	8.79504	8.01943	9.31609	9.2416	8.82435	345.277	0.900102	0.0149429	0.0306424		1.8662
CYLD	CYLD	1540	BRSS|CDMT|CYLD1|CYLDI|EAC|MFT|MFT1|SBS|TEM|USPL2	cylindromatosis (turban tumor syndrome)	8.23639	7.19869	6.94251	7.89343	7.12009	8.28528	7.94495	8.63988	8.20645	8.21932	233.73	0.917193	0.000466807	0.00300445		1.88844
NFATC3	NFATC3	4775	NFAT4|NFATX	nuclear factor of activated T-cells_ cytoplasmic_ calcineurin-dependent 3	7.60412	7.62102	7.25524	7.55659	6.78222	8.04677	7.77264	8.42942	7.88128	7.98271	206.959	0.922033	0.000172719	0.0019986		1.89478
TLR3	TLR3	7098	CD283|IIAE2	toll-like receptor 3	7.18909	5.48109	5.77435	5.66484	4.19726	6.06289	6.95448	5.33765	6.26353	5.84806	58.7828	0.942177	0.00977423	0.0215922		1.92142
TNFSF12	TNFSF12	8742	APO3L|DR3LG|TWEAK	tumor necrosis factor (ligand) superfamily_ member 12	8.80576	7.80728	8.63942	8.58901	7.36718	8.54545	8.7009	9.75993	9.33036	9.17937	408.012	0.945181	0.000452224	0.00300445		1.92543
IL13RA1	IL13RA1	3597	CD213A1|CT19|IL-13Ra|NR4	interleukin 13 receptor_ alpha 1	9.32659	8.08375	7.6991	9.43446	8.12009	9.18206	8.88147	9.89068	9.75206	9.61912	511.623	0.979427	0.00446644	0.0120594		1.97168
REPS1	REPS1	85021	RALBP1	RALBP1 associated Eps domain containing 1	7.08955	7.5258	7.64593	7.31217	7.53513	7.73595	8.01943	8.06971	7.55529	8.17625	203.167	1.01106	0.0143989	0.029652		2.0154
MAF	MAF	4094	AYGRP|CCA4|CTRCT21|c-MAF	v-maf avian musculoaponeurotic fibrosarcoma oncogene homolog	9.95462	7.57419	7.61085	8.62519	5.87282	8.79263	8.94972	9.1292	9.13347	8.51433	341.491	1.02731	0.00698514	0.0168058		2.03822
DDX58	DDX58	23586	RIG-I|RIGI|RLR-1|SGMRT2	DEAD (Asp-Glu-Ala-Asp) box polypeptide 58	7.86716	5.87188	4.95306	7.35589	5.47028	6.97192	7.53944	6.80373	7.14701	7.18248	105.149	1.03584	0.020895	0.0406199		2.05031
CYFIP2	CYFIP2	26999	PIR121	cytoplasmic FMR1 interacting protein 2	7.80576	4.94343	6.83261	6.51862	3.93422	6.76086	7.23011	7.05492	6.26353	7.40132	88.9263	1.06747	0.0204766	0.0399664		2.09576
RELB	RELB	5971	I-REL|IREL|REL-B	v-rel avian reticuloendotheliosis viral oncogene homolog B	7.18909	5.18563	5.88861	7.05136	5.99312	6.72079	5.99195	7.21656	7.16043	7.02494	93.1993	1.0943	0.0137097	0.0288437		2.13509
NFKBIA	NFKBIA	4792	IKBA|MAD-3|NFKBI	nuclear factor of kappa light polypeptide gene enhancer in B-cells inhibitor_ alpha	9.78999	8.12366	7.45391	9.60269	9.38928	9.79866	9.88894	10.1761	10.092	9.81636	681.78	1.09821	0.00254038	0.00812252		2.14089
TNFAIP3	TNFAIP3	7128	A20|OTUD7C|TNFA1P2	tumor necrosis factor_ alpha-induced protein 3	7.92605	5.95886	7.31095	7.25559	6.27526	7.79504	7.67233	8.67417	7.87315	7.48437	171.561	1.15091	0.00493159	0.0130258		2.22054
TXNIP	TXNIP	10628	EST01027|HHCPA78|THIF|VDUP1	thioredoxin interacting protein	13.2451	11.3017	10.358	11.6067	7.84432	11.4251	12.5919	11.8449	12.2503	12.343	2858.61	1.18278	0.0238656	0.0453073		2.27014
BCL2	BCL2	596	Bcl-2|PPP1R50	B-cell CLL/lymphoma 2	7.45212	6.66636	6.55196	5.7976	4.07173	7.67433	6.56453	7.02486	6.7454	6.76745	92.5161	1.18676	0.00492505	0.0130258		2.2764
CD9	CD9	928	BTCC-1|DRAP-27|MIC3|MRP-1|TSPAN-29|TSPAN29	CD9 molecule	8.32659	9.14826	8.82115	10.0988	11.8331	9.9515	10.0194	10.5933	11.7806	10.8432	1129.59	1.1894	0.0174919	0.0352742		2.28058
ADA	ADA	100	-	adenosine deaminase	7.53012	5.74412	4.22075	6.78166	4.98153	7.1102	5.95448	7.44936	6.51407	6.90946	79.8696	1.19687	0.0075405	0.0175344		2.29242
JAK2	JAK2	3717	JTK10|THCYT3	Janus kinase 2	8.70846	7.63789	6.85901	8.244	6.68554	8.68738	9.34679	8.6374	8.7631	8.40132	293.474	1.23871	0.00015055	0.00195735		2.35987
RIPK2	RIPK2	8767	CARD3|CARDIAK|CCK|GIG30|RICK|RIP2	receptor-interacting serine-threonine kinase 2	7.18909	6.42664	6.51922	7.08422	6.51115	6.98889	7.37897	7.47737	8.02026	7.49443	138.048	1.23947	0.000331702	0.00286233		2.36112
A2M	A2M	2	A2MD|CPAMD5|FWP007|S863-7	alpha-2-macroglobulin	11.7085	9.01345	9.59747	11.2053	12.1287	12.1658	11.7185	11.9373	11.8568	12.3107	2636.2	1.26055	0.00438817	0.0119526		2.39586
TAP2	TAP2	6891	ABC18|ABCB3|APT2|D6S217E|PSF-2|PSF2|RING11	transporter 2_ ATP-binding cassette_ sub-family B (MDR/TAP)	8.03708	6.95502	6.65887	7.63853	6.73469	8.68998	8.89142	8.46903	7.71843	7.65542	214.502	1.2643	0.00343052	0.00998344		2.40211
CD209	CD209	30835	CDSIGN|CLEC4L|DC-SIGN|DC-SIGN1	CD209 molecule	9.41148	5.09077	5.48572	6.76554	3.48676	7.56539	7.66075	7.2559	6.72747	6.84806	99.0294	1.31766	0.0252273	0.0473377		2.49262
LGALS3	LGALS3	3958	CBP35|GAL3|GALBP|GALIG|L31|LGALS2|MAC2	lectin_ galactoside-binding_ soluble_ 3	9.65724	10.2907	10.0998	11.1478	10.4635	11.5231	10.9074	11.8156	12.5361	11.2269	2001.43	1.3182	0.00153681	0.00604738		2.49354
TICAM1	TICAM1	148022	IIAE6|MyD88-3|PRVTIRB|TICAM-1|TRIF	toll-like receptor adaptor molecule 1	6.98264	5.81366	5.45638	6.74924	7.07173	6.67956	7.0464	6.72179	7.55529	6.89436	103.76	1.32656	0.00298559	0.00901241		2.50803
IFITM1	IFITM1	8519	9-27|CD225|DSPA2a|IFI17|LEU13	interferon induced transmembrane protein 1	10.5951	8.30212	8.81055	10.7364	6.78222	10.4181	11.313	9.9368	9.39423	10.9693	846.736	1.3615	0.0195574	0.0389306		2.56953
CD55	CD55	1604	CR|CROM|DAF|TC	CD55 molecule_ decay accelerating factor for complement (Cromer blood group)	6.45212	5.57419	3.02144	4.49926	4.4536	5.47793	5.40699	4.4092	5.69095	5.64643	33.4332	1.37013	0.0122557	0.0262392		2.58493
IRAK2	IRAK2	3656	IRAK-2	interleukin-1 receptor-associated kinase 2	5.86716	3.6522	3.65887	5.09716	5.25615	5.06289	4.61344	5.68382	5.92911	5.84806	33.5185	1.37971	0.00789175	0.0181772		2.60216
IFNGR1	IFNGR1	3459	CD119|IFNGR|IMD27A|IMD27B	interferon gamma receptor 1	8.80576	8.68039	8.59971	9.60495	7.57423	10.0376	9.38251	10.2551	10.4403	9.5866	628.915	1.38303	5.37228e-05	0.00186585		2.60816
IFIH1	IFIH1	64135	AGS7|Hlcd|IDDM19|MDA-5|MDA5|RLR-2|SGMRT1	interferon induced with helicase C domain 1	7.18909	5.27463	6.57944	7.08422	5.0497	7.59341	7.18228	7.2559	7.02026	6.53396	102.274	1.43274	0.00529583	0.0136988		2.6996
TLR4	TLR4	7099	ARMD10|CD284|TLR-4|TOLL	toll-like receptor 4	9.47202	5.38155	6.11831	8.58901	7.47028	8.87938	8.05528	9.64976	9.33036	8.18869	276.946	1.44112	0.00963461	0.0213809		2.71531
JAK3	JAK3	3718	JAK-3|JAK3_HUMAN|JAKL|L-JAK|LJAK	Janus kinase 3	7.53012	6.35847	4.07391	7.0907	4.67119	7.37194	6.63729	7.58429	6.84849	6.92441	91.0812	1.44705	0.0238089	0.0453073		2.7265
FLT3LG	FLT3LG	2323	FL|FLT3L	fms-related tyrosine kinase 3 ligand	7.36966	4.7262	5.83641	6.03127	4.31274	6.54832	7.23011	6.4994	6.23844	6.92441	72.0884	1.45647	0.00411681	0.011433		2.74436
PSMB10	PSMB10	5699	LMP10|MECL1|beta2i	proteasome subunit beta 10	8.32659	6.80941	6.40611	8.10998	5.13586	8.81897	8.03747	8.73578	8.34218	7.39059	195.536	1.45669	0.00352238	0.0101294		2.74477
CX3CL1	CX3CL1	6376	ABCD-3|C3Xkine|CXC3|CXC3C|NTN|NTT|SCYD1|fractalkine|neurotactin	chemokine (C-X3-C motif) ligand 1	7.18909	6.30514	4.37508	7.10359	6.53513	6.64785	9.14534	5.26236	6.07797	8.52417	105.169	1.48518	0.0196255	0.0389306		2.79952
MX1	MX1	4599	IFI-78K|IFI78|MX|MxA	MX dynamin-like GTPase 1	8.5676	7.93565	5.59747	10.2352	7.53116	9.26104	9.39655	8.4746	10.4168	9.15105	403.581	1.4872	0.013147	0.0277802		2.80345
ICAM2	ICAM2	3384	CD102	intercellular adhesion molecule 2	8.49165	4.97413	4.55196	6.81337	4.31274	7.31923	7.42079	6.72179	7.0494	7.15739	89.3406	1.49929	0.00687377	0.0167691		2.82704
ENTPD1	ENTPD1	953	ATPDase|CD39|NTPDase-1|SPG64	ectonucleoside triphosphate diphosphohydrolase 1	7.36966	5.33501	9.86461	7.12901	4.58192	7.78049	7.01033	8.3887	8.16043	7.66435	160.725	1.50858	0.0128743	0.0273229		2.84531
TNFRSF11A	TNFRSF11A	8792	CD265|FEO|LOH18CR1|ODFR|OFE|OPTB7|OSTS|PDB2|RANK|TRANCER	tumor necrosis factor receptor superfamily_ member 11a_ NFKB activator	6.08955	3.6522	2.72599	5.49926	5.25615	4.42902	5.29151	4.4994	6.28819	5.90946	31.213	1.51015	0.0177208	0.035588		2.8484
HLA-G	HLA-G	3135	MHC-G	major histocompatibility complex_ class I_ G	8.5676	7.97413	9.13384	8.83284	6.91608	10.515	8.44126	10.8065	9.63196	8.97914	504.893	1.51036	0.00297345	0.00901241		2.84881
TNFRSF1B	TNFRSF1B	7133	CD120b|TBPII|TNF-R-II|TNF-R75|TNFBR|TNFR1B|TNFR2|TNFR80|p75|p75TNFR	tumor necrosis factor receptor superfamily_ member 1B	8.95462	5.32313	7.08674	8.44209	5.23679	8.56256	7.57691	9.00575	8.63917	8.3075	209.895	1.51387	0.00440231	0.0119526		2.85575
RORA	RORA	6095	NR1F1|ROR1|ROR2|ROR3|RZR-ALPHA|RZRA	RAR-related orphan receptor A	7.08955	7.95309	7.17044	7.28416	4.83469	6.59341	9.10315	7.24942	7.00546	8.18869	151.924	1.53878	0.0265619	0.0496504		2.90549
ISG15	ISG15	9636	G1P2|IFI15|IMD38|IP17|UCRP|hUCRP	ISG15 ubiquitin-like modifier	8.03708	4.92783	3.79012	8.49193	5.33111	7.42902	7.61344	6.59456	7.84849	7.39059	107.293	1.54324	0.0221579	0.0427332		2.91448
HLA-A	HLA-A	3105	HLAA	major histocompatibility complex_ class I_ A	11.7	11.123	11.3712	12.2831	9.86575	13.724	12.0718	13.335	13.1168	11.9156	4242.24	1.57835	0.000865951	0.00443002		2.98627
IL17RA	IL17RA	23765	CANDF5|CD217|CDw217|IL-17RA|IL17R|hIL-17R	interleukin 17 receptor A	6.60412	5.8389	5.31095	7.65613	7.54697	7.25052	6.70655	7.83871	7.8974	7.62828	130.495	1.58566	0.0106438	0.0232691		3.00145
CASP1	CASP1	834	ICE|IL1BC|P45	caspase 1_ apoptosis-related cysteine peptidase	8.08955	5.31116	8.65134	8.42166	3.41965	8.71059	7.93537	8.57654	8.34806	7.13186	176.018	1.58692	0.0113803	0.0245815		3.00408
TLR1	TLR1	7096	CD281|TIL|TIL. LPRS5|rsc786	toll-like receptor 1	8.45212	4.98923	6.07391	8.61173	5.51919	8.14089	6.95448	8.93074	8.96013	7.87909	174.993	1.60489	0.00278685	0.00864296		3.04173
IL4R	IL4R	3566	CD124|IL-4RA|IL4RA	interleukin 4 receptor	9.70846	6.37581	4.93898	8.61398	6.02733	7.75591	8.43447	8.49392	9.19018	8.86753	229.231	1.61356	0.0107192	0.0232691		3.06005
STAT1	STAT1	6772	CANDF7|IMD31A|IMD31B|IMD31C|ISGF-3|STAT91	signal transducer and activator of transcription 1_ 91kDa	8.23639	7.67106	8.28058	9.50048	8.42608	10.9735	10.3843	10.5484	9.26353	8.61912	584.21	1.71873	0.00587902	0.0147419		3.29146
POU2F2	POU2F2	5452	OCT2|OTF2|Oct-2	POU class 2 homeobox 2	7.2822	3.98923	3.93898	6.27849	3.1148	6.52524	5.16598	6.15544	6.78058	5.68205	44.9827	1.74889	0.00759295	0.0175723		3.361
PSMB9	PSMB9	5698	LMP2|PSMB6i|RING12|beta1i	proteasome subunit beta 9	8.23639	6.38726	8.32455	8.2728	6.72777	9.55546	9.52992	9.92566	8.55529	8.34687	334.578	1.75475	0.000143891	0.00195735		3.37468
LY96	LY96	23643	ESOP-1|MD-2|MD2|ly-96	lymphocyte antigen 96	8.14018	6.84721	7.42137	8.58213	4.75525	9.04677	7.88646	9.24942	9.31544	8.27287	247.573	1.75491	0.00036273	0.00293811		3.37504
TICAM2	TICAM2	353376	MyD88-4|TICAM-2|TIRAP3|TIRP|TRAM	toll-like receptor adaptor molecule 2	6.74163	4.98923	4.45638	6.73275	6.1872	6.45368	6.16598	7.06971	7.0494	6.98271	77.8631	1.7827	0.00221264	0.00734859		3.44071
PDGFC	PDGFC	56034	FALLOTEIN|SCDGF	platelet derived growth factor C	7.80576	5.55402	4.22075	7.39309	5.62725	7.37839	7.29151	7.85161	8.3999	7.49443	119.567	1.78862	0.00154295	0.00604738		3.45484
SYK	SYK	6850	p72-Syk	spleen tyrosine kinase	8.18909	8.47841	5.46623	8.61623	4.15662	8.33922	7.44802	9.30363	9.71843	7.91696	217.261	1.79391	0.00751375	0.0175344		3.46754
IL15	IL15	3600	IL-15	interleukin 15	7.36966	3.79659	2.967	5.43955	5.50307	5.79986	6.56453	5.91444	6.44994	7.05242	51.4716	1.80684	0.000720871	0.00402693		3.49875
IFI27	IFI27	3429	FAM14D|ISG12|ISG12A|P27	interferon_ alpha-inducible protein 27	10.4621	8.38584	11.6271	9.54483	4.58192	11.6354	10.1598	11.4161	11.4328	9.42253	933.721	1.84567	0.00396869	0.0111294		3.59421
CMKLR1	CMKLR1	1240	CHEMERINR|ChemR23|DEZ|RVER1	chemerin chemokine-like receptor 1	9.83679	7.4155	6.27778	8.96576	4.88531	9.35731	8.52033	9.88336	10.092	8.50441	331.729	1.84927	0.0020686	0.00707985		3.60318
HLA-E	HLA-E	3133	EA1.2|EA2.1|HLA-6.2|MHC|QA1	major histocompatibility complex_ class I_ E	10.9964	10.0377	9.59242	11.0334	8.45569	12.4169	11.6542	12.1065	11.7292	11.3825	1965.24	1.8543	4.57487e-05	0.00186585		3.61577
TLR6	TLR6	10333	CD286	toll-like receptor 6	7.08955	4.61372	4.4163	6.70766	5.25615	7.19309	5.75094	7.31919	7.25104	6.13186	72.1511	1.86394	0.00529913	0.0136988		3.64001
MRC1	MRC1	4360	CD206|CLEC13D|CLEC13DL|MMR|MRC1L1|bA541I19.1	mannose receptor_ C type 1	9.99644	6.08375	6.47601	9.43574	3.1148	8.95474	8.23011	10.023	8.64872	7.78393	234.708	1.87503	0.00706292	0.0168496		3.6681
MR1	MR1	3140	HLALS	major histocompatibility complex_ class I-related	6.74163	5.26225	4.53334	5.45973	3.6123	5.78049	5.09887	6.85588	6.59537	5.68205	47.2483	1.87817	0.00193558	0.00696386		3.67609
BTK	BTK	695	AGMX1|AT|ATK|BPK|IMD1|PSCTK1|XLA	Bruton agammaglobulinemia tyrosine kinase	7.08955	3.76182	7.22075	6.42936	4.31274	7.14847	5.3504	8.18632	7.30036	6.23139	78.9637	1.89013	0.00349752	0.0101178		3.70668
PLAU	PLAU	5328	ATF|BDPLT5|QPD|UPA|URK|u-PA	plasminogen activator_ urokinase	9.83679	6.42664	5.66744	9.8338	7.17708	8.97405	8.08159	10.1494	11.0815	9.88865	419.257	1.89532	0.00950712	0.0212924		3.72004
CCL2	CCL2	6347	GDCF-2|HC11|HSMCR30|MCAF|MCP-1|MCP1|SCYA2|SMC-CF	chemokine (C-C motif) ligand 2	8.53012	6.14574	7.26656	11.7914	4.41965	8.01812	9.48791	9.41645	11.0358	8.63284	355.686	1.89731	0.0236946	0.0453073		3.72519
IL2RA	IL2RA	3559	CD25|IDDM10|IL2R|TCGFR|p55	interleukin 2 receptor_ alpha	7.60412	3.49173	4.26656	7.19067	2.93422	6.31251	5.66075	8.02106	7.33628	5.07939	55.32	1.90457	0.0167221	0.0338869		3.74397
HLA-C	HLA-C	3107	D6S204|HLA-JY3|HLC-C|PSORS1	major histocompatibility complex_ class I_ C	11.5676	9.28385	9.03805	10.7827	8.86811	12.7659	11.1053	11.88	11.9237	11.3919	1859.52	1.91804	0.000447102	0.00300445		3.7791
SIGIRR	SIGIRR	59307	TIR8	single immunoglobulin and toll-interleukin 1 receptor (TIR) domain	7.45212	4.26225	3.47601	6.10998	3.78222	6.63713	5.95448	6.9628	6.53483	6.45379	54.288	1.92753	0.000455901	0.00300445		3.80405
ICOSLG	ICOSLG	23308	B7-H2|B7H2|B7RP-1|B7RP1|CD275|GL50|ICOS-L|ICOSL|LICOS	inducible T-cell co-stimulator ligand	7.2822	4.7262	3.55196	5.82896	7.45779	7.57104	6.89637	7.06234	7.37133	6.23139	84.329	1.93786	0.00751755	0.0175344		3.83137
MERTK	MERTK	10461	MER|RP38|Tyro12|c-Eyk|c-mer	MER proto-oncogene_ tyrosine kinase	8.2822	5.38155	5.97392	8.26422	6.03856	8.81183	7.33591	9.91239	8.7631	8.1254	206.344	1.94675	0.000351243	0.00289329		3.85504
CD83	CD83	9308	BL11|HB15	CD83 molecule	7.08955	6.51801	6.63724	8.14778	7.20226	9.09656	5.56453	9.38574	9.9034	8.23739	219.526	1.95813	0.0141902	0.0294734		3.88557
VEGFC	VEGFC	7424	Flt4-L|LMPH1D|VRP	vascular endothelial growth factor C	6.60412	4.26225	4.33265	6.69068	4.15662	4.92859	6.0641	5.89795	6.78058	6.86366	50.4968	1.9595	0.00162744	0.00624269		3.88927
CD68	CD68	968	GP110|LAMP4|SCARD1	CD68 molecule	11.0701	5.98923	8.21346	10.6358	7.67119	11.5114	7.77264	11.4715	12.0129	10.4538	820.401	1.96151	0.00501473	0.0131738		3.89468
CLEC4A	CLEC4A	50856	CD367|CLECSF6|DCIR|DDB27|HDCGC13P|LLIR	C-type lectin domain family 4_ member A	7.08955	5.14574	4.07391	7.16017	6.43672	7.25754	5.70655	7.48291	8.02026	7.57243	96.6419	1.9864	0.00173358	0.00647344		3.96247
SELPLG	SELPLG	6404	CD162|CLA|PSGL-1|PSGL1	selectin P ligand	7.92605	3.79659	5.18542	6.82119	4.88531	7.56539	6.43447	7.95485	8.57547	6.6099	95.3701	2.00514	0.000976195	0.00469733		4.01426
ITGAM	ITGAM	3684	CD11B|CR3A|MAC-1|MAC1A|MO1A|SLEB6	integrin_ alpha M (complement component 3 receptor 3 subunit)	8.67451	4.0767	4.75841	7.9763	3.67119	7.31251	5.56453	8.73809	8.75869	7.52417	104.366	2.00882	0.00833249	0.0189233		4.02452
FCER1G	FCER1G	2207	FCRG	Fc fragment of IgE_ high affinity I_ receptor for; gamma polypeptide	9.85205	5.98923	7.36722	10.3977	6.58958	10.345	7.99195	10.7943	11.6451	9.27579	520.875	2.03069	0.00208656	0.00709139		4.08601
TFEB	TFEB	7942	ALPHATFEB|BHLHE35|TCFEB	transcription factor EB	6.08955	4.79659	3.55196	6.18462	5.00461	6.71059	5.66075	7.10606	6.79786	5.71682	54.2646	2.0354	0.0046394	0.0124572		4.09937
TNFRSF18	TNFRSF18	8784	AITR|CD357|GITR|GITR-D	tumor necrosis factor receptor superfamily_ member 18	6.2822	3.6522	3.35402	4.74924	2.48676	5.32593	5.29151	4.26236	5.10599	5.02494	23.4825	2.03726	0.0198256	0.0390512		4.10465
IL12RB1	IL12RB1	3594	CD212|IL-12R-BETA1|IL12RB|IMD30	interleukin 12 receptor_ beta 1	7.2822	3.15916	3.22075	4.81337	3.02733	6.54832	5.09887	6.26236	6.28819	4.3245	32.0556	2.04782	0.00568973	0.0145537		4.1348
C1R	C1R	715	-	complement component 1_ r subcomponent	12.993	8.91404	6.30548	11.9883	8.51718	10.2663	11.6702	11.0381	11.414	12.9045	1553.28	2.0529	0.0215395	0.041706		4.14939
KLRG1	KLRG1	10219	2F1|CLEC15A|MAFA|MAFA-2F1|MAFA-L|MAFA-LIKE	killer cell lectin-like receptor subfamily G_ member 1	7.74163	3.04813	2.72599	4.78166	2.83469	6.156	4.40699	6.56353	5.7631	6.07939	32.225	2.05372	0.00722705	0.0171334		4.15175
CD4	CD4	920	CD4mut	CD4 molecule	8.74163	5.01898	7.08674	8.69707	5.86022	9.20403	7.08159	9.79263	10.2016	8.89436	266.48	2.08998	0.000372979	0.00297161		4.25742
HAVCR2	HAVCR2	84868	CD366|HAVcr-2|KIM-3|TIM3|TIMD-3|TIMD3|Tim-3	hepatitis A virus cellular receptor 2	8.32659	4.13219	5.45638	8.62965	5.25615	8.62632	6.29151	9.29421	9.35391	7.74235	158.785	2.1009	0.00222272	0.00734859		4.28978
CD5	CD5	921	LEU1|T1	CD5 molecule	7.36966	2.8637	2.85152	5.62965	3.02733	6.37839	4.02848	6.98639	6.26353	5.68205	34.4891	2.11514	0.00867141	0.0196014		4.33231
IL18	IL18	3606	IGIF|IL-18|IL-1g|IL1F4	interleukin 18	7.2822	6.08375	3.55196	6.39833	4.83469	7.39759	7.68383	7.93479	7.70933	5.75077	88.2009	2.12399	0.000961945	0.00469733		4.35899
TNFSF13B	TNFSF13B	10673	BAFF|BLYS|CD257|DTL|TALL-1|TALL1|THANK|TNFSF20|ZTNF4	tumor necrosis factor (ligand) superfamily_ member 13b	7.36966	4.47036	4.43648	7.35589	6.67119	8.39441	6.70655	8.455	8.22572	6.81636	118.617	2.13205	0.00293211	0.00896231		4.38339
COLEC12	COLEC12	81035	CLP1|NSR2|SCARA4|SRCL	collectin sub-family member 12	9.08955	4.89612	3.65887	6.47963	4.15662	6.67956	7.48791	7.47181	7.75427	7.30178	90.3601	2.14115	0.00269109	0.00854815		4.41113
VCAM1	VCAM1	7412	CD106|INCAM-100	vascular cell adhesion molecule 1	7.80576	5.34678	4.17345	8.07116	4.23679	7.25052	6.81507	8.35285	8.15374	8.45893	116.687	2.14443	0.00225743	0.00741292		4.42118
CSF2RB	CSF2RB	1439	CD131|CDw131|IL3RB|IL5RB|SMDP5	colony stimulating factor 2 receptor_ beta_ low-affinity (granulocyte-macrophage)	9.11509	4.61372	4.79012	8.11317	4.6123	8.42591	7.69523	8.48291	8.37709	7.88674	148.182	2.15358	0.00118751	0.00539374		4.44931
NOD2	NOD2	64127	ACUG|BLAU|CARD15|CD|CLR16.3|IBD1|NLRC2|NOD2B|PSORAS1	nucleotide-binding oligomerization domain containing 2	6.2822	4.84721	3.31095	6.17245	3.27526	5.57104	6.1984	6.55304	6.26353	4.90946	40.458	2.15586	0.00129945	0.00553977		4.45634
CSF1	CSF1	1435	CSF-1|MCSF	colony stimulating factor 1 (macrophage)	6.45212	4.53355	5.11205	7.12901	6.06076	6.66907	6.83583	7.21656	7.7454	7.47425	91.9552	2.15897	0.000157072	0.00195735		4.46597
FCGR2A	FCGR2A	2212	CD32|CD32A|CDw32|FCG2|FCGR2|FCGR2A1|FcGR|IGFR2	Fc fragment of IgG_ low affinity IIa_ receptor (CD32)	9.41148	6.21162	6.93544	9.64846	6.00461	9.34747	8.44126	10.782	10.9301	9.04902	409.053	2.16072	0.00128681	0.00553442		4.47139
HLA-B	HLA-B	3106	AS|HLAB|SPDA1	major histocompatibility complex_ class I_ B	12.4141	10.2466	10.7285	12.4697	8.3081	13.5325	12.4229	13.4271	13.4917	12.1871	3882.68	2.17137	0.000133223	0.00195735		4.5045
CD163	CD163	9332	M130|MM130	CD163 molecule	10.622	6.09077	7.22656	11.2131	4.07173	9.5003	8.89142	11.0912	10.6475	8.97914	456.155	2.17888	0.00313057	0.00933409		4.52801
IL15RA	IL15RA	3601	CD215	interleukin 15 receptor_ alpha	8.2822	4.59409	3.51448	6.71607	3.88531	7.1635	7.68383	7.16236	7.16043	7.03875	79.8988	2.17949	0.000967622	0.00469733		4.52993
PECAM1	PECAM1	5175	CD31|CD31/EndoCAM|GPIIA'|PECA1|PECAM-1|endoCAM	platelet/endothelial cell adhesion molecule 1	10.774	7.58666	7.2917	10.3633	6.95215	10.2426	10.778	10.2007	10.7838	11.4395	798.555	2.1815	0.00088832	0.00449712		4.53626
DPP4	DPP4	1803	ADABP|ADCP2|CD26|DPPIV|TP103	dipeptidyl-peptidase 4	8.03708	2.92783	4.22075	7.67782	4.51919	5.03047	5.70655	7.13448	8.81917	8.16371	74.7347	2.19134	0.0122546	0.0262392		4.56729
PPARG	PPARG	5468	CIMT1|GLM1|NR1C3|PPARG1|PPARG2|PPARgamma	peroxisome proliferator-activated receptor gamma	8.36966	3.15916	4.22075	6.38784	2.72777	6.0946	6.02848	7.28789	6.69095	6.86366	55.0655	2.2063	0.00589069	0.0147419		4.6149
TAP1	TAP1	6890	ABC17|ABCB2|APT1|D6S114E|PSF-1|PSF1|RING4|TAP1*0102N|TAP1N	transporter 1_ ATP-binding cassette_ sub-family B (MDR/TAP)	6.98264	5.6522	6.57034	7.07771	4.80869	8.6127	8.09025	8.10606	6.99051	6.6099	123.648	2.21537	0.00307639	0.00922918		4.644
CD14	CD14	929	-	CD14 molecule	10.9687	6.96651	7.68862	10.1846	5.67119	10.5099	9.2802	11.0619	11.5003	9.74657	656.133	2.21638	0.00101199	0.00472912		4.64726
C3AR1	C3AR1	719	AZ3B|C3AR|HNFAG09	complement component 3a receptor 1	8.18909	4.38155	5.88127	8.09393	4.6123	8.37839	6.3504	9.44085	9.48236	7.51433	150.378	2.24665	0.0015611	0.00606957		4.74578
LCP1	LCP1	3936	CP64|HEL-S-37|L-PLASTIN|LC64P|LPL|PLS2	lymphocyte cytosolic protein 1 (L-plastin)	9.45212	6.37581	7.00802	10.3198	6.81524	10.1784	8.77801	10.8169	10.7263	10.2611	538.641	2.24695	0.000462629	0.00300445		4.74678
CFB	CFB	629	AHUS4|ARMD14|BF|BFD|CFAB|CFBD|FB|FBI12|GBG|H2-Bf|PBF2	complement factor B	8.74163	3.35847	3.31095	7.42936	2.72777	5.78049	6.48791	6.37387	6.72747	7.70821	58.2672	2.25249	0.0125895	0.0268356		4.76504
CTSH	CTSH	1512	ACC-4|ACC-5|ACC4|ACC5|CPSB|minichain	cathepsin H	8.53012	8.80728	8.70846	9.93816	4.75525	10.3896	9.53627	11.0082	11.1803	9.70171	611.216	2.26666	0.000223491	0.00234005		4.81207
FCGR3A	FCGR3A	2214	CD16|CD16A|FCG3|FCGR3|FCGRIII|FCR-10|FCRIII|FCRIIIA|IGFR3|IMD20	Fc fragment of IgG_ low affinity IIIa_ receptor (CD16a)	8.89691	4.26225	6.50973	10.5636	4.15662	9.06089	6.70655	10.6399	10.7218	7.58189	240.52	2.30449	0.0167343	0.0338869		4.93993
CYBB	CYBB	1536	AMCBX2|CGD|GP91-1|GP91-PHOX|GP91PHOX|IMD34|NOX2|p91-PHOX	cytochrome b-245_ beta polypeptide	9.94041	5.88809	6.94955	9.30243	4.72777	10.3276	8.25344	10.1948	10.0903	9.14468	357.526	2.30991	0.00171513	0.00647344		4.95854
NLRC5	NLRC5	84166	CLR16.1|NOD27|NOD4	NLR family_ CARD domain containing 5	7.53012	5.68039	5.61528	7.23817	4.95807	8.51941	8.67233	8.2559	7.52449	7.54367	142.398	2.32766	8.4692e-05	0.00195735		5.01991
LYN	LYN	4067	JTK8|p53Lyn|p56Lyn	LYN proto-oncogene_ Src family tyrosine kinase	6.08955	4.40427	4.09945	6.82119	3.34926	6.59341	4.5139	7.0019	7.2129	6.05242	48.9699	2.33606	0.00438135	0.0119526		5.04922
IL2RB	IL2RB	3560	CD122|IL15RB|P70-75	interleukin 2 receptor_ beta	7.74163	3.10471	3.65887	5.31217	3.72777	7.96336	5.66075	6.95485	6.10599	6.07939	49.5546	2.34212	0.00734144	0.0173201		5.07047
NCF4	NCF4	4689	NCF|P40PHOX|SH3PXD4	neutrophil cytosolic factor 4_ 40kDa	7.74163	4.01898	3.91041	7.20867	3.72777	7.6585	6.26114	7.75421	7.98297	6.71682	78.6901	2.34864	0.000512677	0.00318248		5.09343
BLNK	BLNK	29760	AGM4|BASH|BLNK-S|LY57|SLP-65|SLP65|bca	B-cell linker	7.18909	3.6522	2.58848	5.2898	2.6123	6.54832	5.09887	5.52109	6.10599	4.90946	30.9434	2.35412	0.00417451	0.0115273		5.11282
CR1	CR1	1378	C3BR|C4BR|CD35|KN	complement component (3b/4b) receptor 1 (Knops blood group)	10.1891	3.04813	6.26656	8.15708	2.34926	9.52232	5.99195	9.42079	7.99051	6.92441	126.765	2.37096	0.0107249	0.0232691		5.17285
CD53	CD53	963	MOX44|TSPAN25	CD53 molecule	9.41148	5.5023	7.3855	10.2279	5.48676	10.5809	7.58919	11.0816	10.6863	9.4199	426.732	2.37276	0.00126781	0.00550144		5.17933
C1S	C1S	716	-	complement component 1_ s subcomponent	11.4965	8.21323	5.65887	11.083	6.23679	9.90084	10.7699	10.5544	10.6665	12.206	819.5	2.38931	0.00829782	0.0189233		5.23908
C1QB	C1QB	713	-	complement component 1_ q subcomponent_ B chain	11.8406	6.43218	8.79403	10.0262	4.90998	12.1698	8.98732	12.2722	11.2912	8.97914	760.218	2.40582	0.00231045	0.00752858		5.29935
SIGLEC1	SIGLEC1	6614	CD169|SIGLEC-1|SN|dJ1009E24.1	sialic acid binding Ig-like lectin 1_ sialoadhesin	10.6659	5.64267	6.44148	9.22349	2.93422	9.73091	8.29901	9.438	10.4824	8.31886	277.759	2.41669	0.00197149	0.00699375		5.33946
NLRP3	NLRP3	114548	AGTAVPRL|AII|AVP|C1orf7|CIAS1|CLR1.1|FCAS|FCAS1|FCU|MWS|NALP3|PYPAF1	NLR family_ pyrin domain containing 3	6.98264	3.21162	4.07391	6.13529	4.15662	5.92859	5.16598	6.81256	6.42791	6.2787	45.8034	2.42	0.000385949	0.00297829		5.35171
HCK	HCK	3055	JTK9|p59Hck|p61Hck	HCK proto-oncogene_ Src family tyrosine kinase	9.08955	4.94343	5.86647	9.12427	4.23679	9.18206	7.76183	9.03621	10.1737	8.2845	218.257	2.42362	0.000808876	0.00423166		5.36517
STAT4	STAT4	6775	SLEB11	signal transducer and activator of transcription 4	6.2822	4.98923	3.26656	5.09716	2.34926	6.1102	5.3504	6.19647	5.31244	5.3689	32.7241	2.43109	0.0032254	0.00950027		5.393
CD40	CD40	958	Bp50|CDW40|TNFRSF5|p50	CD40 molecule_ TNF receptor superfamily member 5	7.60412	5.11852	4.88127	7.2728	4.78222	7.77561	8.01033	8.11322	8.1671	7.82435	124.065	2.43529	2.67419e-05	0.00186585		5.40875
TLR8	TLR8	51311	CD288	toll-like receptor 8	7.2822	3.49173	3.62411	6.70766	3.48676	7.22209	4.87647	7.34982	7.43897	6.43303	55.3797	2.44405	0.00100694	0.00472912		5.44167
TNFRSF8	TNFRSF8	943	CD30|D1S166E|Ki-1	tumor necrosis factor receptor superfamily_ member 8	6.60412	2.21162	2.43648	5.22054	3.55089	4.156	5.16598	4.66446	5.615	5.71682	23.1701	2.45002	0.00279207	0.00864296		5.46422
CD84	CD84	8832	LY9B|SLAMF5|hCD84|mCD84	CD84 molecule	8.49165	4.40427	6.07391	9.08747	6.55089	9.81421	6.63729	9.89172	10.6211	9.07939	267.833	2.4503	0.000692261	0.00395811		5.46531
IL10RA	IL10RA	3587	CD210|CD210a|CDW210A|HIL-10R|IL-10R1|IL10R	interleukin 10 receptor_ alpha	9.23639	5.47036	5.88127	8.30661	4.07173	9.2203	7.64906	9.49255	9.57045	8.69082	216.61	2.45196	0.00025468	0.00239106		5.47158
TNFSF13	TNFSF13	8741	APRIL|CD256|TALL-2|TALL2|TRDL-1|UNQ383/PRO715|ZTNF2	tumor necrosis factor (ligand) superfamily_ member 13	6.98264	4.47036	5.32184	6.41909	3.02733	6.9973	5.29151	7.39752	7.60522	5.6099	60.2242	2.46965	0.00205718	0.00707985		5.53908
IRF5	IRF5	3663	SLEB10	interferon regulatory factor 5	7.18909	2.40427	4.43648	6.44968	4.48676	7.13328	5.23011	7.08436	7.50358	6.07939	55.7036	2.47341	0.00221243	0.00734859		5.55355
INPP5D	INPP5D	3635	SHIP|SHIP-1|SHIP1|SIP-145|hp51CN|p150Ship	inositol polyphosphate-5-phosphatase D	7.67451	4.42664	4.80572	7.37195	3.98153	7.9973	6.68383	8.52915	8.08503	7.3245	103.108	2.4832	0.000125541	0.00195735		5.59137
MICB	MICB	4277	PERB11.2	MHC class I polypeptide-related sequence B	5.86716	3.79659	2.72599	6.99024	5.53513	6.52524	5.46144	6.97857	7.16043	6.53396	54.0969	2.48573	0.00133204	0.00558421		5.60119
C1QA	C1QA	712	-	complement component 1_ q subcomponent_ A chain	11.762	6.37581	8.32995	9.37594	3.98153	11.4154	8.63136	11.8341	11.0285	8.99339	577.146	2.49978	0.00194061	0.00696386		5.65598
TNFSF10	TNFSF10	8743	APO2L|Apo-2L|CD253|TL2|TRAIL	tumor necrosis factor (ligand) superfamily_ member 10	8.53012	6.51279	4.83641	8.55893	4.93422	8.35567	10.2321	8.47737	8.46624	8.98984	221.225	2.50133	0.000270507	0.00243456		5.66208
SERPING1	SERPING1	710	C1IN|C1INH|C1NH|HAE1|HAE2	serpin peptidase inhibitor_ clade G (C1 inhibitor)_ member 1	12.7375	8.71375	6.94955	10.9772	7.69267	11.8293	11.6149	11.4715	11.6846	12.4136	1561.22	2.5233	0.000957251	0.00469733		5.74895
IRF1	IRF1	3659	IRF-1|MAR	interferon regulatory factor 1	7.45212	4.61372	4.88127	6.88972	4.72777	8.35567	9.02396	7.89795	6.92911	6.57243	106.475	2.53338	0.000745703	0.00411831		5.78925
CD180	CD180	4064	LY64|Ly78|RP105	CD180 molecule	7.18909	2.98923	5.40611	6.91916	3.1148	6.98889	5.09887	8.30987	7.58545	5.81636	61.4688	2.53889	0.00163132	0.00624269		5.81142
C2	C2	717	ARMD14|CO2	complement component 2	9.67451	4.83053	6.59299	7.92643	3.98153	9.77805	7.13281	9.90312	9.86702	8.33013	223.126	2.55694	0.000259155	0.00239106		5.88459
CXCL12	CXCL12	6387	IRH|PBSF|SCYB12|SDF1|TLSF|TPAR1	chemokine (C-X-C motif) ligand 12	11.7085	8.82212	6.45143	11.0976	5.33111	10.5194	11.6629	10.9717	10.8433	12.1395	992.38	2.55997	0.00580496	0.0147006		5.89697
IL34	IL34	146433	C16orf77|IL-34	interleukin 34	7.08955	4.77931	2.72599	4.64736	2.72777	5.0946	6.46144	4.91444	6.23844	6.2787	34.1961	2.56535	0.00104851	0.00485309		5.91899
CARD9	CARD9	64170	CANDF2|hCARD9	caspase recruitment domain family_ member 9	5.86716	3.15916	2.85152	5.62965	2.34926	5.72079	4.29151	6.33765	6.13347	4.49443	25.6958	2.61666	0.00327317	0.00958289		6.13327
IL11RA	IL11RA	3590	CRSDA	interleukin 11 receptor_ alpha	7.08955	6.12537	2.26656	5.9763	4.58192	6.33922	7.73997	5.56353	6.49301	7.65542	63.254	2.63726	0.000809762	0.00423166		6.22147
PTPRC	PTPRC	5788	B220|CD45|CD45R|GP180|L-CA|LCA|LY5|T200	protein tyrosine phosphatase_ receptor type_ C	8.53012	5.21162	6.39068	8.53773	5.4536	9.94173	7.63729	9.96082	10.1487	8.85588	268.135	2.65953	0.000111028	0.00195735		6.31828
TNF	TNF	7124	DIF|TNF-alpha|TNFA|TNFSF2	tumor necrosis factor	6.45212	3.04813	5.20907	5.82896	2.48676	5.89297	5.5139	6.56353	6.40555	5.13186	38.1414	2.68069	0.00364318	0.0104152		6.41161
PIK3CG	PIK3CG	5294	PI3CG|PI3K|PI3Kgamma|PIK3|p110gamma|p120-PI3K	phosphatidylinositol-4_5-bisphosphate 3-kinase_ catalytic subunit gamma	7.2822	3.53355	4.47601	6.30103	4.19726	7.55403	6.13281	7.67417	7.78925	6.68205	71.6173	2.6965	0.000130241	0.00195735		6.48227
IRF8	IRF8	3394	H-ICSBP|ICSBP|ICSBP1|IMD32A|IMD32B|IRF-8	interferon regulatory factor 8	8.53012	4.15916	5.66744	7.90451	3.41965	8.57947	6.8563	9.25914	9.34806	7.54367	139.755	2.7019	0.000456798	0.00300445		6.50657
CD28	CD28	940	Tp44	CD28 molecule	6.08955	3.26225	3.07391	4.74924	1.83469	5.81897	4.5139	5.4994	5.2129	5.78393	23.9819	2.74672	0.0039846	0.0111294		6.7119
LILRB2	LILRB2	10288	CD85D|ILT-4|ILT4|LIR-2|LIR2|MIR-10|MIR10	leukocyte immunoglobulin-like receptor_ subfamily B (with TM and ITIM domains)_ member 2	7.60412	2.8637	3.69282	7.244	3.1148	7.03864	5.99195	7.70293	7.79786	6.10586	60.3662	2.75923	0.00120316	0.00541423		6.77037
CD33	CD33	945	SIGLEC-3|SIGLEC3|p67	CD33 molecule	6.60412	2.92783	3.17345	5.7976	3.48676	5.40393	4.61344	6.06971	6.78058	5.87909	33.6761	2.76919	0.00194873	0.00696386		6.81725
IL18R1	IL18R1	8809	CD218a|CDw218a|IL-1Rrp|IL18RA|IL1RRP	interleukin 18 receptor 1	4.86716	3.92783	2.43648	5.45973	1.83469	5.50178	5.70655	5.18293	5.16043	5.57243	23.6702	2.78317	0.0017449	0.00647344		6.88362
MSR1	MSR1	4481	CD204|SCARA1|SR-A|SRA|phSR1|phSR2	macrophage scavenger receptor 1	8.95462	6.80087	6.99788	10.7726	5.1148	10.4282	8.64906	10.688	12.2241	10.4447	551.607	2.79671	0.000423835	0.00300445		6.94853
CCR1	CCR1	1230	CD191|CKR-1|CKR1|CMKBR1|HM145|MIP1aR|SCYAR1	chemokine (C-C motif) receptor 1	6.2822	2.31116	4.51448	7.0907	4.19726	6.74096	4.5139	6.93882	8.15374	6.10586	51.4432	2.82149	0.0020133	0.00703994		7.0689
CD22	CD22	933	SIGLEC-2|SIGLEC2	CD22 molecule	5.60412	3.44866	4.04792	7.75333	3.19726	7.60446	4.40699	6.71239	8.27591	6.23139	53.0119	2.82995	0.00490052	0.0130258		7.1105
SELL	SELL	6402	CD62L|LAM1|LECAM1|LEU8|LNHR|LSEL|LYAM1|PLNHR|TQ1	selectin L	6.2822	4.42664	2.65887	5.88972	2.83469	6.36545	4.87647	6.34982	5.99051	5.49443	34.7004	2.84913	0.00232364	0.00752858		7.20565
CXCL16	CXCL16	58191	CXCLG16|SR-PSOX|SRPSOX	chemokine (C-X-C motif) ligand 16	7.2822	5.43769	5.28892	8.28133	5.13586	8.74596	6.79401	9.65713	9.58545	8.16999	173.387	2.87905	0.000223023	0.00234005		7.35668
HLA-DMA	HLA-DMA	3108	D6S222E|DMA|HLADM|RING6	major histocompatibility complex_ class II_ DM alpha	8.95462	5.85548	6.56118	8.99716	5.48676	10.3293	8.7009	10.5265	10.8994	9.13186	373.331	2.88486	8.5399e-05	0.00195735		7.38637
APOE	APOE	348	AD2|APO-E|LDLCQ5|LPG	apolipoprotein E	12.375	12.3461	11.4653	11.2742	8.31735	14.8248	11.6074	14.7982	15.5467	12.399	5774.19	2.89334	0.000469299	0.00300445		7.42989
CD96	CD96	10225	TACTILE	CD96 molecule	7.2822	2.79659	2.17345	5.244	2.19726	6.98043	4.61344	7.54247	5.69095	5.45379	31.9436	2.94459	0.00172607	0.00647344		7.69857
CD74	CD74	972	DHLAG|HLADG|II|Ia-GAMMA	CD74 molecule_ major histocompatibility complex_ class II invariant chain	13.556	10.4974	10.0455	12.899	8.30578	14.4862	13.063	14.2829	15.0242	13.2385	5954.82	2.95634	0.000169387	0.0019986		7.76151
AMICA1	AMICA1	120425	AMICA|CREA7-1|CREA7-4|Gm638|JAML	adhesion molecule_ interacts with CXADR antigen 1	8.23639	5.27463	6.0931	8.37727	3.27526	9.67433	7.0464	9.78704	9.95821	8.59129	198.28	2.96338	0.000151297	0.00195735		7.79947
TNFSF15	TNFSF15	9966	TL1|TL1A|VEGI|VEGI192A	tumor necrosis factor (ligand) superfamily_ member 15	5.86716	4.49173	2.58848	4.68212	2.72777	5.91089	4.02848	6.24942	5.65347	5.49443	27.2729	3.00709	0.00524519	0.0136988		8.0394
CXCR6	CXCR6	10663	BONZO|CD186|STRL33|TYMSTR	chemokine (C-X-C motif) receptor 6	6.08955	1.98923	5.39584	4.14778	2.72777	7.37839	4.02848	7.19647	5.35974	5.02494	30.5653	3.06172	0.00560196	0.014405		8.34966
ITGB2	ITGB2	3689	CD18|LAD|LCAMB|LFA-1|MAC-1|MF17|MFI7	integrin_ beta 2 (complement component 3 receptor 3 and 4 subunit)	9.06356	5.11852	7.23522	9.53654	4.27526	10.4988	7.60137	10.8521	11.2185	10.2523	378.782	3.06815	0.000237704	0.00235738		8.38697
CCRL2	CCRL2	9034	ACKR5|CKRX|CRAM|CRAM-A|CRAM-B|HCR	chemokine (C-C motif) receptor-like 2	7.36966	2.98923	3.967	6.77362	3.1148	7.6585	5.23011	7.2559	8.37133	7.19487	63.6682	3.06869	0.00053362	0.00324174		8.39014
TIGIT	TIGIT	201633	VSIG9|VSTM3|WUCAM	T cell immunoreceptor with Ig and ITIM domains	7.18909	2.8637	2.967	4.78166	2.72777	7.31251	4.40699	7.1761	5.8974	5.41196	33.6706	3.09505	0.000773264	0.00417562		8.54485
KLRC1	KLRC1	3821	CD159A|NKG2|NKG2A	killer cell lectin-like receptor subfamily C_ member 1	6.60412	3.04813	1.967	4.74924	2.48676	5.87482	4.40699	4.26236	5.69095	5.93921	22.6738	3.0986	0.00133882	0.00558421		8.56589
HLA-DOB	HLA-DOB	3112	DOB	major histocompatibility complex_ class II_ DO beta	6.45212	4.7262	2.43648	4.96223	3.83469	6.76086	7.61344	5.72179	6.10599	5.71682	43.2031	3.11451	0.000113	0.00195735		8.66087
HLA-DRB3	HLA-DRB3	3125	DRB1|DRw10|HLA-DR1B|HLA-DR3B|HLA-DRB|SS1	major histocompatibility complex_ class II_ DR beta 3	12.0203	8.97602	8.5783	11.9494	6.68554	13.2333	11.4698	13.3545	14.0769	11.6979	2359.36	3.12055	0.000239815	0.00235738		8.69722
IL32	IL32	9235	IL-32alpha|IL-32beta|IL-32delta|IL-32gamma|NK4|TAIF|TAIFa|TAIFb|TAIFc|TAIFd	interleukin 32	7.98264	5.37005	5.40611	8.13215	4.07173	9.45062	8.89142	9.23964	8.67233	8.50938	190.363	3.14311	4.20165e-05	0.00186585		8.83426
HLA-DPA1	HLA-DPA1	3113	DP(W3)|DP(W4)|HLA-DP1A|HLADP|HLASB|PLT1	major histocompatibility complex_ class II_ DP alpha 1	10.4819	8.41968	9.40098	11.1369	5.86022	12.8383	11.2792	12.7114	12.9355	11.4186	1604.88	3.14848	5.35551e-05	0.00186585		8.8672
CSF3R	CSF3R	1441	CD114|GCSFR	colony stimulating factor 3 receptor (granulocyte)	7.36966	2.8637	4.24384	8.57521	2.19726	7.33922	5.23011	8.46623	8.77623	6.93921	73.5201	3.15075	0.000555827	0.00333496		8.88116
C3	C3	718	AHUS5|ARMD9|ASP|C3a|C3b|CPAMD1|HEL-S-62p	complement component 3	11.2934	5.53355	4.60641	8.97104	2.72777	7.42279	9.48463	9.79819	7.57547	11.2751	233.752	3.19686	0.00707267	0.0168496		9.16961
CFD	CFD	1675	ADIPSIN|ADN|DF|PFD	complement factor D (adipsin)	12.5086	6.45955	5.07391	7.76148	2.19726	9.49734	10.4087	8.84087	9.36265	10.2523	301.553	3.20368	0.00285153	0.00877118		9.21304
SPN	SPN	84687	PPP1R6|PPP1R9|SPINO|Spn|PPP1R9B	protein phosphatase 1_ regulatory subunit 9B	6.2822	2.49173	3.47601	5.61173	3.72777	6.33922	4.61344	6.84732	6.51407	5.99693	36.5055	3.22096	0.000393152	0.00298549		9.32405
CTSS	CTSS	1520	-	cathepsin S	10.3907	7.47305	9.22945	11.0526	5.62725	13.1278	9.67522	12.3711	13.5515	11.5019	1351.23	3.23947	0.000215223	0.00234005		9.44448
CD274	CD274	29126	B7-H|B7H1|PD-L1|PDCD1L1|PDCD1LG1|PDL1	CD274 molecule	5.2822	2.8637	4.09945	5.04469	2.83469	6.98889	6.26114	6.08436	6.47163	4.78393	33.6251	3.28729	0.00142381	0.00576644		9.76279
LILRA5	LILRA5	353514	CD85|CD85F|ILT-11|ILT11|LILRB7|LIR-9|LIR9	leukocyte immunoglobulin-like receptor_ subfamily A (with TM domain)_ member 5	6.74163	2.6522	3.99448	6.244	2.19726	6.66907	4.70655	6.09886	7.51407	5.18248	36.7599	3.29156	0.00652582	0.0160179		9.79172
HLA-DPB1	HLA-DPB1	3115	DPB1|HLA-DP|HLA-DP1B|HLA-DPB	major histocompatibility complex_ class II_ DP beta 1	10.4421	8.43079	9.00296	11.3822	5.92215	12.8485	11.0956	12.9755	13.1863	11.7328	1665.68	3.30254	3.6425e-05	0.00186585		9.86654
HLA-DMB	HLA-DMB	3109	D6S221E|RING7	major histocompatibility complex_ class II_ DM beta	8.83679	5.58418	6.61528	8.98503	4.02733	10.3655	8.48791	10.9795	11.0964	8.80024	332.64	3.30995	0.00010873	0.00195735		9.91735
SLAMF7	SLAMF7	57823	19A|CD319|CRACC|CS1	SLAM family member 7	5.86716	1.8637	2.91041	4.09716	2.19726	7.81421	3.5139	6.9707	5.92911	4.23139	23.2555	3.31514	0.0199274	0.0390512		9.95307
ITGAX	ITGAX	3687	CD11C|SLEB6	integrin_ alpha X (complement component 3 receptor 4 subunit)	7.86716	5.37005	7.54035	10.2527	5.62725	11.0926	7.32126	11.1025	12.2028	10.2314	464.91	3.35203	0.000124194	0.00195735		10.2109
TNFSF8	TNFSF8	944	CD153|CD30L|CD30LG	tumor necrosis factor (ligand) superfamily_ member 8	6.98264	3.57419	2.91041	5.88972	3.1148	6.57104	4.95448	6.94686	7.13347	5.90946	42.1864	3.40319	0.000444953	0.00300445		10.5794
ITGAL	ITGAL	3683	CD11A|LFA-1|LFA1A	integrin_ alpha L (antigen CD11A (p180)_ lymphocyte function-associated antigen 1; alpha polypeptide)	7.53012	3.49173	4.7095	6.77362	3.1148	9.07883	6.09887	8.84087	7.81494	7.20715	88.4041	3.40507	0.000337842	0.00286233		10.5932
CCL3	CCL3	6348	G0S19-1|LD78ALPHA|MIP-1-alpha|MIP1A|SCYA3	chemokine (C-C motif) ligand 3	7.08955	4.13219	4.6416	7.43955	5.07173	8.64518	5.5139	9.07155	9.89137	7.75913	121.564	3.41761	0.000114121	0.00195735		10.6857
FCGR1A	FCGR1A	2209	CD64|CD64A|FCRI|IGFR1	Fc fragment of IgG_ high affinity Ia_ receptor (CD64)	5.60412	2.7262	2.26656	5.244	3.02733	5.72079	5.16598	5.77693	6.38283	4.90946	25.6773	3.41873	0.00122155	0.00544652		10.694
CD80	CD80	941	B7|B7-1|B7.1|BB1|CD28LG|CD28LG1|LAB7	CD80 molecule	5.2822	1.21162	2.79012	5.04469	2.34926	6.156	3.70655	6.15544	6.7454	4.64643	21.2409	3.42754	0.00378379	0.0107539		10.7595
TARP	TARP	445347	CD3G|TCRG|TCRGC1|TCRGC2|TCRGV	TCR gamma alternate reading frame protein	6.60412	2.92783	3.17345	3.99024	3.1148	7.65319	4.02848	7.69818	5.44994	5.23139	31.7165	3.46351	0.00317479	0.0094082		11.0312
CARD11	CARD11	84433	BENTA|BIMP3|CARMA1|IMD11|PPBL	caspase recruitment domain family_ member 11	6.60412	2.57419	2.17345	5.66484	3.1148	6.53682	3.70655	6.84732	6.7454	5.53396	30.9131	3.48643	0.00201348	0.00703994		11.2078
HLA-DRA	HLA-DRA	3122	HLA-DRA1|MLRW	major histocompatibility complex_ class II_ DR alpha	11.6702	9.9579	10.4179	13.1376	7.55481	14.504	12.5375	14.8646	15.2736	13.2692	5108.68	3.5094	5.37486e-05	0.00186585		11.3877
CCL5	CCL5	6352	D17S136E|RANTES|SCYA5|SIS-delta|SISd|TCP228|eoCP	chemokine (C-C motif) ligand 5	7.74163	3.10471	4.22075	5.94802	3.19726	9.52959	4.79401	9.47876	7.86498	7.11892	78.7857	3.5117	0.0010939	0.00501544		11.4058
CXCL2	CXCL2	2920	CINC-2a|GRO2|GROb|MGSA-b|MIP-2a|MIP2|MIP2A|SCYB2	chemokine (C-X-C motif) ligand 2	7.08955	3.89612	3.58848	7.66484	2.72777	6.07883	6.13281	8.05119	8.86087	7.11892	69.5964	3.55588	9.05681e-05	0.00195735		11.7605
CCL3L1	CCL3L1	6349	464.2|D17S1718|G0S19-2|LD78|LD78-beta(1-70)|LD78BETA|MIP1AP|SCYA3L|SCYA3L1	chemokine (C-C motif) ligand 3-like 1	6.74163	4.13219	4.53334	7.24981	4.58192	8.31923	5.29151	9.33306	9.18691	7.42253	102.481	3.56776	0.000386075	0.00297829		11.8578
HLA-DQA1	HLA-DQA1	3117	CD|CELIAC1|DQ-A1|GSE|HLA-DQA	major histocompatibility complex_ class II_ DQ alpha 1	9.11509	-0.59573	8.18542	10.3559	4.83469	12.3144	1.70655	12.7937	13.1025	10.071	291.703	3.57786	0.0102454	0.0225306		11.941
CXCL9	CXCL9	4283	CMK|Humig|MIG|SCYB9|crg-10	chemokine (C-X-C motif) ligand 9	7.45212	5.56414	5.13692	6.14778	3.48676	9.3687	9.36118	9.57265	6.615	7.25524	127.65	3.58402	0.000192152	0.00217177		11.9922
GZMB	GZMB	3002	CCPI|CGL-1|CGL1|CSP-B|CSPB|CTLA1|CTSGL1|HLP|SECT	granzyme B (granzyme 2_ cytotoxic T-lymphocyte-associated serine esterase 1)	6.2822	2.49173	3.58848	6.36662	1.83469	6.52524	6.02848	7.06971	6.28819	4.23139	33.6066	3.62829	0.00142323	0.00576644		12.3658
HLA-DQB1	HLA-DQB1	3119	CELIAC1|HLA-DQB|IDDM1	major histocompatibility complex_ class II_ DQ beta 1	7.36966	0.989232	6.44148	9.21164	3.19726	9.15975	3.02848	10.9677	11.4837	8.05242	127.128	3.6391	0.00697121	0.0168058		12.4589
PRF1	PRF1	5551	FLH2|HPLH2|P1|PFN1|PFP	perforin 1 (pore forming protein)	7.80576	2.57419	4.1492	5.55659	1.83469	8.61816	6.48791	8.37387	7.0349	6.15739	58.0517	3.68744	0.000760961	0.00415536		12.8834
CXCL3	CXCL3	2921	CINC-2b|GRO3|GROg|MIP-2b|MIP2B|SCYB3	chemokine (C-X-C motif) ligand 3	5.60412	2.49173	2.07391	6.66484	2.83469	4.57104	4.16598	7.75879	7.35974	5.64643	30.2136	3.70882	0.00191708	0.00696386		13.0758
TNFRSF9	TNFRSF9	3604	4-1BB|CD137|CDw137|ILA	tumor necrosis factor receptor superfamily_ member 9	5.86716	1.21162	1.967	3.53773	4.02733	5.94608	3.87647	5.94686	6.38283	5.57243	21.6089	3.77399	0.00099298	0.00472912		13.6799
LILRB1	LILRB1	10859	CD85J|ILT-2|ILT2|LIR-1|LIR1|MIR-7|MIR7	leukocyte immunoglobulin-like receptor_ subfamily B (with TM and ITIM domains)_ member 1	7.08955	3.21162	4.51448	7.68212	2.6123	8.10631	5.75094	8.23308	8.07797	6.41196	71.9556	3.77498	0.000226301	0.00234005		13.6894
CD86	CD86	942	B7-2|B7.2|B70|CD28LG2|LAB72	CD86 molecule	6.86716	3.10471	3.51448	6.01772	2.83469	7.05485	4.79401	7.56353	7.5451	6.23139	46.9406	3.81031	0.000146249	0.00195735		14.0287
LCK	LCK	3932	IMD22|LSK|YT16|p56lck|pp58lck	LCK proto-oncogene_ Src family tyrosine kinase	6.74163	2.40427	3.39584	5.31217	3.27526	7.65319	4.40699	7.49392	6.07797	5.84806	38.344	3.82214	0.000505507	0.00318248		14.1442
TLR5	TLR5	7100	MELIOS|SLE1|SLEB1|TIL3	toll-like receptor 5	6.60412	2.8637	2.65887	4.84439	2.34926	5.94608	5.40699	6.08436	6.2129	5.87909	29.5478	3.84603	2.97237e-05	0.00186585		14.3804
TREM2	TREM2	54209	TREM-2|Trem2a|Trem2b|Trem2c	triggering receptor expressed on myeloid cells 2	6.2822	3.35847	3.58848	7.43446	3.27526	8.19309	3.5139	8.25914	9.19018	7.07939	64.7791	3.84656	0.000911071	0.00456475		14.3857
LY86	LY86	9450	MD-1|MD1|MMD-1|dJ80N2.1	lymphocyte antigen 86	7.08955	3.26225	4.967	6.88226	2.93422	8.45062	5.16598	8.56614	8.69095	7.16999	79.7768	3.85024	4.1449e-05	0.00186585		14.4224
LAIR2	LAIR2	3904	CD306	leukocyte-associated immunoglobulin-like receptor 2	7.08955	3.15916	3.82115	7.44462	2.34926	7.1102	6.23011	8.2559	8.1129	6.39059	63.838	3.89476	4.75379e-05	0.00186585		14.8744
CTSW	CTSW	1521	LYPN	cathepsin W	6.60412	1.98923	2.43648	4.19669	2.19726	6.17095	4.61344	6.15544	5.44994	5.2787	22.7726	3.90167	0.000113975	0.00195735		14.9458
LY9	LY9	4063	CD229|SLAMF3|hly9|mLY9	lymphocyte antigen 9	6.08955	2.21162	3.79012	4.90451	2.34926	7.88845	3.70655	6.91444	6.42791	6.30178	33.3224	3.96661	0.000134347	0.00195735		15.634
CCR5	CCR5	1234	CC-CKR-5|CCCKR5|CCR-5|CD195|CKR-5|CKR5|CMKBR5|IDDM22	chemokine (C-C motif) receptor 5 (gene/pseudogene)	6.60412	2.10471	2.43648	6.36662	2.02733	7.05485	4.02848	6.77693	6.63436	5.13186	30.2021	4.03139	0.00206027	0.00707985		16.3519
CD37	CD37	951	GP52-40|TSPAN26	CD37 molecule	6.08955	2.31116	2.65887	5.84439	1.83469	6.97192	3.29151	6.84732	7.31244	5.49443	29.1541	4.0337	0.00125349	0.00550144		16.3782
CCR2	CCR2	729230	CC-CKR-2|CCR-2|CCR2A|CCR2B|CD192|CKR2|CKR2A|CKR2B|CMKBR2|MCP-1-R	chemokine (C-C motif) receptor 2	5.86716	2.10471	2.26656	6.45973	2.19726	7.156	4.02848	6.51029	6.16043	5.02494	27.4276	4.03945	0.00136004	0.00560153		16.4436
CD3D	CD3D	915	CD3-DELTA|IMD19|T3D	CD3d molecule_ delta (CD3-TCR complex)	4.86716	1.8637	2.91041	5.2898	1.83469	7.50178	3.5139	7.55304	6.18691	5.64643	26.2962	4.04198	0.00126782	0.00550144		16.4724
CCL8	CCL8	6355	HC14|MCP-2|MCP2|SCYA10|SCYA8	chemokine (C-C motif) ligand 8	6.2822	2.79659	2.79012	7.22644	2.72777	5.06289	6.89637	7.12743	7.25104	5.41196	40.9923	4.06498	0.000135718	0.00195735		16.7371
GZMA	GZMA	3001	CTLA3|HFSP	granzyme A (granzyme 1_ cytotoxic T-lymphocyte-associated serine esterase 3)	6.74163	2.98923	3.47601	5.91916	3.41965	8.67695	4.79401	8.92668	7.40555	6.13186	57.603	4.07981	0.000242529	0.00235738		16.9101
LILRB3	LILRB3	11025	CD85A|HL9|ILT-5|ILT5|LILRA6|LIR-3|LIR3|PIRB	leukocyte immunoglobulin-like receptor_ subfamily B (with TM and ITIM domains)_ member 3	6.45212	1.8637	3.22075	6.20867	1.6123	6.06289	4.79401	6.57395	7.85676	5.87909	33.1842	4.09997	0.000517317	0.00318248		17.148
CCL4	CCL4	6351	ACT2|AT744.1|G-26|HC21|LAG-1|LAG1|MIP-1-beta|MIP1B|MIP1B1|SCYA2|SCYA4	chemokine (C-C motif) ligand 4	6.45212	3.40427	3.85152	6.244	3.02733	8.07088	4.70655	8.42942	8.52449	6.78393	61.7964	4.13791	7.86253e-05	0.00195735		17.605
ITK	ITK	3702	EMT|LPFS1|LYK|PSCTK2	IL2-inducible T-cell kinase	6.2822	2.8637	3.02144	4.99024	1.6123	7.1635	5.02848	7.32537	5.7631	5.75077	31.5618	4.13799	0.000320292	0.00283022		17.6059
GZMH	GZMH	2999	CCP-X|CGL-2|CSP-C|CTLA1|CTSGL2	granzyme H (cathepsin G-like 2_ protein h-CCPX)	6.98264	2.21162	3.17345	4.3342	2.6123	6.33922	4.70655	6.92261	6.55529	4.96836	29.4587	4.16373	0.000808221	0.00423166		17.9229
CXCL11	CXCL11	6373	H174|I-TAC|IP-9|IP9|SCYB11|SCYB9B|b-R1	chemokine (C-X-C motif) ligand 11	6.2822	2.8637	2.967	5.53773	1.83469	6.3524	8.29151	5.58429	5.0494	5.3689	32.2937	4.18405	0.000454933	0.00300445		18.1772
TLR7	TLR7	51284	TLR7-like	toll-like receptor 7	6.60412	2.7262	2.85152	5.26708	2.72777	6.83783	4.70655	7.16925	6.83181	5.3245	34.4078	4.21991	0.00057938	0.00339251		18.6345
IL7R	IL7R	3575	CD127|CDW127|IL-7R-alpha|IL7RA|ILRA	interleukin 7 receptor	6.08955	1.98923	2.967	7.16632	3.02733	6.27148	4.5139	7.85588	5.65347	7.02494	38.2109	4.22499	0.00013032	0.00195735		18.7004
LTB	LTB	4050	TNFC|TNFSF3|p33	lymphotoxin beta (TNF superfamily_ member 3)	6.74163	2.8637	2.79012	6.09716	2.48676	7.00567	4.79401	7.12743	6.07797	6.62828	38.3532	4.22579	0.000172354	0.0019986		18.7107
IL2RG	IL2RG	3561	CD132|CIDX|IL-2RG|IMD4|P64|SCIDX|SCIDX1	interleukin 2 receptor_ gamma	6.86716	3.15916	4.19729	6.73275	3.6123	8.75095	5.95448	8.74963	7.75427	7.40132	79.7786	4.25465	8.22096e-05	0.00195735		19.0887
PDCD1LG2	PDCD1LG2	80380	B7DC|Btdc|CD273|PD-L2|PDCD1L2|PDL2|bA574F11.2	programmed cell death 1 ligand 2	6.98264	2.31116	3.65887	6.17245	2.34926	6.55972	6.32126	6.78592	7.37133	6.25524	44.5325	4.33038	4.02795e-05	0.00186585		20.1175
CD8A	CD8A	925	CD8|Leu2|MAL|p32	CD8a molecule	6.86716	2.40427	3.17345	4.53773	2.6123	8.37839	4.16598	7.61991	6.44994	4.96836	34.7213	4.42874	0.00147692	0.00589061		21.5369
CXCR3	CXCR3	2833	CD182|CD183|CKR-L2|CMKAR3|GPR9|IP10-R|Mig-R|MigR	chemokine (C-X-C motif) receptor 3	5.60412	1.98923	2.35402	4.87477	1.34926	7.06289	4.29151	6.64483	5.83181	5.41196	23.2868	4.45829	0.000709994	0.00401229		21.9825
CD3E	CD3E	916	IMD18|T3E|TCRE	CD3e molecule_ epsilon (CD3-TCR complex)	6.74163	2.7262	2.85152	5.14778	2.02733	7.94608	4.70655	7.72647	6.57547	5.13186	35.7058	4.47578	0.00044499	0.00300445		22.2508
CLEC7A	CLEC7A	64581	BGR|CANDF4|CD369|CLECSF12|DECTIN1	C-type lectin domain family 7_ member A	6.74163	4.0767	4.04792	8.00405	2.34926	7.66907	6.63729	8.56091	9.42514	7.47425	90.4232	4.50697	2.40663e-05	0.00186585		22.737
CD247	CD247	919	CD3-ZETA|CD3H|CD3Q|CD3Z|IMD25|T3Z|TCRZ	CD247 molecule	6.08955	1.98923	2.35402	4.90451	1.02733	6.94608	4.5139	7.2032	4.72747	5.49443	23.0225	4.54772	0.000469831	0.00300445		23.3884
CD48	CD48	962	BCM1|BLAST|BLAST1|MEM-102|SLAMF2|hCD48|mCD48	CD48 molecule	5.60412	3.44866	4.80572	7.49438	2.72777	8.69257	5.70655	8.99804	9.19018	7.2787	84.137	4.56479	4.98403e-05	0.00186585		23.6668
KLRB1	KLRB1	3820	CD161|CLEC5B|NKR|NKR-P1|NKR-P1A|NKRP1A|hNKR-P1A	killer cell lectin-like receptor subfamily B_ member 1	5.86716	1.40427	2.79012	5.39833	2.34926	6.75095	4.5139	7.12034	5.57547	6.87909	29.1392	4.59221	0.000147826	0.00195735		24.1208
CXCL10	CXCL10	3627	C7|IFI10|INP10|IP-10|SCYB10|crg-2|gIP-10|mob-1	chemokine (C-X-C motif) ligand 10	5.60412	2.7262	4.07391	7.84822	0.612295	7.58785	8.8461	7.44369	5.0494	5.13186	45.016	4.67534	0.000566535	0.00335775		25.5516
CD27	CD27	939	S152|S152. LPFS2|T14|TNFRSF7|Tp55	CD27 molecule	6.45212	2.7262	2.35402	4.74924	1.6123	8.35894	4.40699	7.44936	6.40555	5.2787	31.545	4.73455	0.000857014	0.00443002		26.622
GZMK	GZMK	3003	TRYP2	granzyme K (granzyme 3; tryptase II)	6.74163	1.8637	3.12454	5.09716	0.027333	8.26801	4.40699	8.5157	7.14701	6.07939	34.9482	5.15024	0.000153598	0.00195735		35.512
CHIT1	CHIT1	1118	CHI3|CHIT|CHITD	chitinase 1 (chitotriosidase)	7.18909	1.8637	4.89591	5.41909	2.72777	12.6512	4.95448	7.1761	12.8107	11.2306	136.416	7.07564	7.10584e-05	0.00195735

## Sheet: D15 vs D1 just P and fold
D8, 15, 29 vs D1 Atkins study data: ROSALIND, control for patient												Green = decreased after D1
Deleted those with p > 0.05		and										Red = increased after D1
deleted 9 with Fold Change >0.666 and < 1.5 (log +/-0.585)												Sorted by median fold change
				D8 vs D1					D15 vs D1					D29 vs D1								In all 3
Symbol	Description			Symbol	Fold Change	Log Fold Change	p-Adj		Symbol	log2FoldChange	fold change	padj		Symbol	Fold Change	Log Fold Change	p-Adj		lowest P	Max fold-change	median fold-chg				Any	D8	D15	D29	All 3
S100B	S100 calcium binding protein B			S100B	-8.90953	-3.15535	0.02625		S100B	0.0449939	-4.47413	0.0037027		S100B	-18.3127	-4.19477	0.008182		0.0037027	-18.3127	-8.90953	3		# decr	14	9	8	11	5
DUSP4	dual specificity phosphatase 4								DUSP4	0.10141	-3.30173	0.00694979		DUSP4	-9.16236	-3.19572	0.009801		0.00694979	-9.16236	-6.23204	2		# incr	252	182	243	198	160
BIRC5	baculoviral IAP repeat containing 5								BIRC5	0.162795	-2.61887	0.0147006		BIRC5	-5.58102	-2.48053	0.005801		0.005801	-5.58102	-4.09995	2
CXCR1	chemokine (C-X-C motif) receptor 1			CXCR1	-3.7919	-1.92292	0.025542												0.025542	-3.7919	-3.7919	1
DUSP6	dual specificity phosphatase 6			DUSP6	-4.95591	-2.30915	0.001492		DUSP6	0.228775	-2.128	0.00186585		DUSP6	-3.44046	-1.7826	0.002886		0.001492	-4.95591	-3.44046	3
EGR1	early growth response 1			EGR1	-3.11491	-1.63919	0.012129		EGR1	0.318485	-1.6507	0.0189233		EGR1	-3.10443	-1.63433	0.01345		0.012129	-3.11491	-3.10443	3
CREB5	cAMP responsive element binding protein 5			CREB5	-2.88216	-1.52715	0.022718												0.022718	-2.88216	-2.88216	1
MFGE8	milk fat globule-EGF factor 8 protein								MFGE8					MFGE8	-1.83874	-0.878714	0.016376		0.016376	-1.83874	-1.83874	1
CDK1									CDK1	0.283641	-1.81786	0.0455229							0.0455229	-1.81786	-1.81786	1
MIF	macrophage migration inhibitory factor (glycosylation-inhibiting factor)			MIF	-1.85123	-0.888488	0.028002		MIF					MIF	-1.71961	-0.782084	0.035928		0.028002	-1.85123	-1.78542	2
TNFRSF10B	tumor necrosis factor receptor superfamily, member 10b			TNFRSF10B	-1.53037	-0.61388	0.040551		TNFRSF10B					TNFRSF10B	-1.70666	-0.771176	0.008983		0.008983	-1.70666	-1.61851	2
MAP3K1	mitogen-activated protein kinase kinase kinase 1, E3 ubiquitin protein ligase								MAP3K1					MAP3K1	-1.61388	-0.690531	0.036367		0.036367	-1.61388	-1.61388	1
GPI	glucose-6-phosphate isomerase			GPI	-1.56873	-0.649594	0.025908		GPI	0.658614	-0.602494	0.0356463		GPI	-1.56548	-0.646605	0.024506		0.024506	-1.56873	-1.56548	3
PVR	poliovirus receptor			PVR	-1.75692	-0.813051	0.003525		PVR	0.633615	-0.658321	0.00239106		PVR	-1.52356	-0.60745	0.008983		0.00239106	-1.75692	-1.52356	3
CHIT1	chitinase 1 (chitotriosidase)			CHIT1	33.41	5.06221	0.007002		CHIT1	134.89	7.07564	0.00195735		CHIT1	214.586	7.74541	0.002886		0.00195735	214.586	33.41	3
CD27	CD27 molecule			CD27	18.9317	4.24273	0.008836		CD27	26.622	4.73455	0.00443002		CD27	18.5763	4.21539	0.008983		0.00443002	18.9317	18.5763	3
CD247	CD247 molecule			CD247	16.1872	4.01678	0.007002		CD247	23.3884	4.54772	0.00300445		CD247	17.0298	4.08999	0.007278		0.00300445	17.0298	16.1872	3
GZMK	granzyme K (granzyme 3; tryptase II)			GZMK	14.9269	3.89984	0.007002		GZMK	35.512	5.15024	0.00195735		GZMK	31.9535	4.9979	0.003733		0.00195735	31.9535	14.9269	3
CTSW	cathepsin W			CTSW	13.8514	3.79196	0.001492		CTSW	14.9458	3.90167	0.00195735		CTSW	18.1831	4.18453	0.002886		0.001492	18.1831	13.8514	3
CD8A	CD8a molecule			CD8A	13.6473	3.77054	0.013886		CD8A	21.5369	4.42874	0.00589061		CD8A	21.4846	4.42523	0.008182		0.00589061	21.4846	13.6473	3
CD3E	CD3e molecule, epsilon (CD3-TCR complex)			CD3E	12.4881	3.64248	0.008906		CD3E	22.2508	4.47578	0.00300445		CD3E	28.3285	4.82418	0.003733		0.00300445	28.3285	12.4881	3
CXCL10	chemokine (C-X-C motif) ligand 10			CXCL10	12.1733	3.60565	0.010976		CXCL10	25.5516	4.67534	0.00335775		CXCL10	14.729	3.88059	0.009258		0.00335775	14.729	12.1733	3
GZMA	granzyme A (granzyme 1, cytotoxic T-lymphocyte-associated serine esterase 3)			GZMA	11.7569	3.55543	0.006535		GZMA	16.9101	4.07981	0.00235738		GZMA	19.5111	4.28622	0.003733		0.00235738	19.5111	11.7569	3
CXCR3	chemokine (C-X-C motif) receptor 3			CXCR3	11.7175	3.55059	0.008515		CXCR3	21.9825	4.45829	0.00401229		CXCR3	15.6795	3.97081	0.008604		0.00401229	15.6795	11.7175	3
CCL4	chemokine (C-C motif) ligand 4			CCL4	11.4106	3.5123	0.006315		CCL4	17.605	4.13791	0.00195735		CCL4	17.0838	4.09456	0.002954		0.00195735	17.0838	11.4106	3
GZMH	granzyme H (cathepsin G-like 2, protein h-CCPX)			GZMH	13.8035	3.78696	0.007002		GZMH	17.9229	4.16373	0.00423166		GZMH	11.2117	3.48693	0.009916		0.00423166	13.8035	11.2117	3
CXCL9	chemokine (C-X-C motif) ligand 9			CXCL9	11.1885	3.48394	0.003525		CXCL9	11.9922	3.58402	0.00217177		CXCL9	11.6528	3.5426	0.004292		0.00217177	11.6528	11.1885	3
CCR5	chemokine (C-C motif) receptor 5 (gene/pseudogene)			CCR5	10.8508	3.43973	0.014964		CCR5	16.3519	4.03139	0.00707985		CCR5	11.8586	3.56786	0.01345		0.00707985	11.8586	10.8508	3
CD3D	CD3d molecule, delta (CD3-TCR complex)			CD3D	10.8258	3.4364	0.013219		CD3D	16.4724	4.04198	0.00550144		CD3D	19.2142	4.2641	0.007566		0.00550144	19.2142	10.8258	3
LY9	lymphocyte antigen 9			LY9	10.7399	3.42491	0.007002		LY9	15.634	3.96661	0.00195735		LY9	23.54	4.55704	0.002886		0.00195735	23.54	10.7399	3
CLEC7A	C-type lectin domain family 7, member A			CLEC7A	10.5043	3.39291	0.006535		CLEC7A	22.737	4.50697	0.00186585		CLEC7A	16.5524	4.04897	0.002886		0.00186585	16.5524	10.5043	3
CD48	CD48 molecule			CD48	10.1541	3.34399	0.007002		CD48	23.6668	4.56479	0.00186585		CD48	23.3328	4.54429	0.002886		0.00186585	23.3328	10.1541	3
CCL5	chemokine (C-C motif) ligand 5			CCL5	10.1367	3.34152	0.007002		CCL5	11.4058	3.5117	0.00501544		CCL5	15.679	3.97076	0.005286		0.00501544	15.679	10.1367	3
GZMB	granzyme B (granzyme 2, cytotoxic T-lymphocyte-associated serine esterase 1)			GZMB	9.99018	3.32051	0.006315		GZMB	12.3658	3.62829	0.00576644		GZMB	11.3598	3.50587	0.009124		0.00576644	11.3598	9.99018	3
TNFRSF9	tumor necrosis factor receptor superfamily, member 9			TNFRSF9	9.77909	3.2897	0.010976		TNFRSF9	13.6799	3.77399	0.00472912		TNFRSF9	11.7644	3.55636	0.008983		0.00472912	11.7644	9.77909	3
PDCD1LG2	programmed cell death 1 ligand 2			PDCD1LG2	9.22878	3.20614	0.004654		PDCD1LG2	20.1175	4.33038	0.00186585		PDCD1LG2	9.95092	3.31483	0.002944		0.00186585	9.95092	9.22878	3
TIGIT	T cell immunoreceptor with Ig and ITIM domains			TIGIT	9.12162	3.18929	0.004654		TIGIT	8.54485	3.09505	0.00417562		TIGIT	11.5404	3.52862	0.00517		0.00417562	11.5404	9.12162	3
ITK	IL2-inducible T-cell kinase			ITK	9.05183	3.17821	0.007883		ITK	17.6059	4.13799	0.00283022		ITK	15.1857	3.92464	0.005286		0.00283022	15.1857	9.05183	3
LCK	LCK proto-oncogene, Src family tyrosine kinase			LCK	8.99217	3.16867	0.007798		LCK	14.1442	3.82214	0.00318248		LCK	15.5223	3.95627	0.005454		0.00318248	15.5223	8.99217	3
PRF1	perforin 1 (pore forming protein)			PRF1	8.65294	3.11319	0.004252		PRF1	12.8834	3.68744	0.00415536		PRF1	11.3968	3.51056	0.007362		0.00415536	11.3968	8.65294	3
CCR2	chemokine (C-C motif) receptor 2			CCR2	8.63107	3.10954	0.020075		CCR2	16.4436	4.03945	0.00560153		CCR2	11.3932	3.5101	0.01187		0.00560153	11.3932	8.63107	3
KLRB1	killer cell lectin-like receptor subfamily B, member 1			KLRB1	8.62862	3.10913	0.010284		KLRB1	24.1208	4.59221	0.00195735		KLRB1	17.6597	4.14239	0.005162		0.00195735	17.6597	8.62862	3
CXCL2	chemokine (C-X-C motif) ligand 2			CXCL2	8.58698	3.10215	0.004654		CXCL2	11.7605	3.55588	0.00195735		CXCL2	10.192	3.34937	0.003764		0.00195735	10.192	8.58698	3
CD86	CD86 molecule			CD86	8.49221	3.08614	0.007002		CD86	14.0287	3.81031	0.00195735		CD86	8.73386	3.12662	0.005626		0.00195735	8.73386	8.49221	3
IL7R	interleukin 7 receptor			IL7R	8.32194	3.05692	0.009169		IL7R	18.7004	4.22499	0.00195735		IL7R	14.0222	3.80964	0.005454		0.00195735	14.0222	8.32194	3
CD37	CD37 molecule								CD37	16.3782	4.0337	0.00550144		CD37	12.5255	3.6468	0.011289		0.00550144	12.5255	8.2796	2
TLR7	toll-like receptor 7			TLR7	8.08597	3.01542	0.017536		TLR7	18.6345	4.21991	0.00339251		TLR7	10.1554	3.34417	0.008983		0.00339251	10.1554	8.08597	3
LILRB3	leukocyte immunoglobulin-like receptor, subfamily B (with TM and ITIM domains), member 3			LILRB3	8.05336	3.00959	0.016279		LILRB3	17.148	4.09997	0.00318248		LILRB3	11.5628	3.53142	0.007324		0.00318248	11.5628	8.05336	3
CXCL3	chemokine (C-X-C motif) ligand 3			CXCL3	7.73097	2.95065	0.025331		CXCL3	13.0758	3.70882	0.00696386		CXCL3	10.8381	3.43804	0.013837		0.00696386	10.8381	7.73097	3
CARD11	caspase recruitment domain family, member 11			CARD11	7.59853	2.92572	0.018223		CARD11	11.2078	3.48643	0.00703994		CARD11	7.75421	2.95498	0.019672		0.00703994	7.75421	7.59853	3
TREM2	triggering receptor expressed on myeloid cells 2								TREM2	14.3857	3.84656	0.00456475		TREM2	11.1963	3.48495	0.00985		0.00456475	11.1963	7.52143	2
IL1B	interleukin 1, beta								IL1B					IL1B	7.49579	2.90608	0.010042		0.010042	7.49579	7.49579	1
LY86	lymphocyte antigen 86			LY86	7.44602	2.89647	0.007002		LY86	14.4224	3.85024	0.00186585		LY86	13.3976	3.7439	0.002886		0.00186585	13.3976	7.44602	3
HLA-DQB1	major histocompatibility complex, class II, DQ beta 1								HLA-DQB1	12.4589	3.6391	0.0168058		HLA-DQB1	11.0248	3.46268	0.026922		0.0168058	11.0248	7.33195	2
TARP	TCR gamma alternate reading frame protein			TARP	7.1544	2.83883	0.030586		TARP	11.0312	3.46351	0.0094082		TARP	7.57612	2.92146	0.026922		0.0094082	7.57612	7.1544	3
CCL3	chemokine (C-C motif) ligand 3			CCL3	7.06662	2.82102	0.008515		CCL3	10.6857	3.41761	0.00195735		CCL3	9.27515	3.21337	0.004292		0.00195735	9.27515	7.06662	3
IL2RG	interleukin 2 receptor, gamma			IL2RG	7.00192	2.80775	0.007883		IL2RG	19.0887	4.25465	0.00195735		IL2RG	19.0505	4.25176	0.002886		0.00195735	19.0505	7.00192	3
HLA-DQA1	major histocompatibility complex, class II, DQ alpha 1								HLA-DQA1	11.941	3.57786	0.0225306		HLA-DQA1	10.3617	3.37319	0.03535		0.0225306	10.3617	6.96978	2
KLRC1	killer cell lectin-like receptor subfamily C, member 1			KLRC1	6.86595	2.77946	0.007002		KLRC1	8.56589	3.0986	0.00558421		KLRC1	9.47503	3.24413	0.007004		0.00558421	9.47503	6.86595	3
CCL3L1	chemokine (C-C motif) ligand 3-like 1			CCL3L1	6.75343	2.75562	0.016279		CCL3L1	11.8578	3.56776	0.00297829		CCL3L1	8.15243	3.02723	0.008182		0.00297829	8.15243	6.75343	3
CD96	CD96 molecule			CD96	6.59517	2.72141	0.008515		CD96	7.69857	2.94459	0.00647344		CD96	9.58408	3.26064	0.008182		0.00647344	9.58408	6.59517	3
LTB	lymphotoxin beta (TNF superfamily, member 3)			LTB	6.42733	2.68422	0.012845		LTB	18.7107	4.22579	0.0019986		LTB	18.7212	4.2266	0.003733		0.0019986	18.7212	6.42733	3
ITGAX	integrin, alpha X (complement component 3 receptor 4 subunit)			ITGAX	6.40035	2.67815	0.008515		ITGAX	10.2109	3.35203	0.00195735		ITGAX	10.8264	3.43648	0.002886		0.00195735	10.8264	6.40035	3
IL1RN	interleukin 1 receptor antagonist								IL1RN					IL1RN	6.1481	2.62014	0.036367		0.036367	6.1481	6.1481	1
CCL8	chemokine (C-C motif) ligand 8			CCL8	6.04755	2.59635	0.015964		CCL8	16.7371	4.06498	0.00195735		CCL8	7.36901	2.88147	0.009289		0.00195735	7.36901	6.04755	3
CFD	complement factor D (adipsin)								CFD	9.21304	3.20368	0.00877118		CFD	8.71735	3.12389	0.010754		0.00877118	8.71735	5.96051	2
CD80	CD80 molecule			CD80	6.73795	2.75231	0.039487		CD80	10.7595	3.42754	0.0107539		CD80	5.83495	2.54472	0.044676		0.0107539	6.73795	5.83495	3
HLA-DRA	major histocompatibility complex, class II, DR alpha			HLA-DRA	5.83002	2.5435	0.005363		HLA-DRA	11.3877	3.5094	0.00186585		HLA-DRA	10.7025	3.41987	0.002886		0.00186585	10.7025	5.83002	3
CXCR6	chemokine (C-X-C motif) receptor 6								CXCR6	8.34966	3.06172	0.014405		CXCR6	8.50546	3.08839	0.022295		0.014405	8.50546	5.78359	2
TLR5	toll-like receptor 5			TLR5	5.6374	2.49503	0.007002		TLR5	14.3804	3.84603	0.00186585		TLR5	7.19592	2.84718	0.003733		0.00186585	7.19592	5.6374	3
LILRB1	leukocyte immunoglobulin-like receptor, subfamily B (with TM and ITIM domains), member 1			LILRB1	5.61969	2.49049	0.017357		LILRB1	13.6894	3.77498	0.00234005		LILRB1	6.97059	2.80128	0.010071		0.00234005	6.97059	5.61969	3
TNFSF8	tumor necrosis factor (ligand) superfamily, member 8			TNFSF8	6.53352	2.70786	0.013293		TNFSF8	10.5794	3.40319	0.00300445		TNFSF8	5.61233	2.4886	0.008983		0.00300445	6.53352	5.61233	3
LAIR2	leukocyte-associated immunoglobulin-like receptor 2			LAIR2	5.60028	2.4855	0.010284		LAIR2	14.8744	3.89476	0.00186585		LAIR2	10.0454	3.32847	0.003733		0.00186585	10.0454	5.60028	3
ITGAL	integrin, alpha L (antigen CD11A (p180), lymphocyte function-associated antigen 1; alpha polypeptide)			ITGAL	5.58784	2.48229	0.007002		ITGAL	10.5932	3.40507	0.00286233		ITGAL	9.69977	3.27795	0.005626		0.00286233	9.69977	5.58784	3
MSR1	macrophage scavenger receptor 1			MSR1	5.53407	2.46834	0.008836		MSR1	6.94853	2.79671	0.00300445		MSR1	5.53648	2.46897	0.005801		0.00300445	5.53648	5.53407	3
LILRA5	leukocyte immunoglobulin-like receptor, subfamily A (with TM domain), member 5								LILRA5	9.79172	3.29156	0.0160179		LILRA5	7.76615	2.9572	0.028586		0.0160179	7.76615	5.52886	2
CXCL11	chemokine (C-X-C motif) ligand 11								CXCL11	18.1772	4.18405	0.00300445		CXCL11	6.85758	2.7777	0.032133		0.00300445	6.85758	5.52082	2
HLA-DPB1	major histocompatibility complex, class II, DP beta 1			HLA-DPB1	5.47998	2.45417	0.004654		HLA-DPB1	9.86654	3.30254	0.00186585		HLA-DPB1	9.70683	3.279	0.002886		0.00186585	9.70683	5.47998	3
HLA-DPA1	major histocompatibility complex, class II, DP alpha 1			HLA-DPA1	5.03227	2.33121	0.005001		HLA-DPA1	8.8672	3.14848	0.00186585		HLA-DPA1	8.45064	3.07906	0.002886		0.00186585	8.45064	5.03227	3
SPN	sialophorin			SPN	5.02795	2.32997	0.013987		SPN	9.32405	3.22096	0.00298549		SPN	6.26885	2.6482	0.011783		0.00298549	6.26885	5.02795	3
SELL	selectin L			SELL	4.81355	2.2671	0.018223		SELL	7.20565	2.84913	0.00752858		SELL	5.66152	2.50119	0.017099		0.00752858	5.66152	4.81355	3
CTSS	cathepsin S			CTSS	4.80854	2.2656	0.012294		CTSS	9.44448	3.23947	0.00234005		CTSS	9.03021	3.17476	0.00361		0.00234005	9.03021	4.80854	3
HLA-DMB	major histocompatibility complex, class II, DM beta			HLA-DMB	4.79463	2.26142	0.009169		HLA-DMB	9.91735	3.30995	0.00195735		HLA-DMB	8.33874	3.05983	0.003173		0.00195735	8.33874	4.79463	3
APOE	apolipoprotein E			APOE	5.22724	2.38605	0.016279		APOE	7.42989	2.89334	0.00300445		APOE	4.70707	2.23483	0.01345		0.00300445	5.22724	4.70707	3
CSF3R	colony stimulating factor 3 receptor (granulocyte)			CSF3R	4.63211	2.21167	0.018482		CSF3R	8.88116	3.15075	0.00333496		CSF3R	9.03297	3.1752	0.007324		0.00333496	9.03297	4.63211	3
ITGB2	integrin, beta 2 (complement component 3 receptor 3 and 4 subunit)			ITGB2	4.62345	2.20897	0.009807		ITGB2	8.38697	3.06815	0.00235738		ITGB2	8.21209	3.03775	0.003733		0.00235738	8.21209	4.62345	3
IL18R1	interleukin 18 receptor 1			IL18R1	4.60975	2.20469	0.016431		IL18R1	6.88362	2.78317	0.00647344		IL18R1	7.57686	2.9216	0.005883		0.005883	7.57686	4.60975	3
PIK3CG	phosphatidylinositol-4,5-bisphosphate 3-kinase, catalytic subunit gamma			PIK3CG	4.56046	2.18918	0.004654		PIK3CG	6.48227	2.6965	0.00195735		PIK3CG	5.4042	2.43408	0.003733		0.00195735	5.4042	4.56046	3
CXCL16	chemokine (C-X-C motif) ligand 16			CXCL16	4.52128	2.17673	0.008515		CXCL16	7.35668	2.87905	0.00234005		CXCL16	5.45829	2.44845	0.006406		0.00234005	5.45829	4.52128	3
IL32	interleukin 32			IL32	4.46512	2.1587	0.001492		IL32	8.83426	3.14311	0.00186585		IL32	7.53825	2.91423	0.003066		0.001492	7.53825	4.46512	3
CD274	CD274 molecule			CD274	5.05717	2.33833	0.02625		CD274	9.76279	3.28729	0.00576644		CD274	4.44795	2.15314	0.031166		0.00576644	5.05717	4.44795	3
HLA-DOB	major histocompatibility complex, class II, DO beta			HLA-DOB	4.41946	2.14387	0.010487		HLA-DOB	8.66087	3.11451	0.00195735		HLA-DOB	8.33782	3.05967	0.003733		0.00195735	8.33782	4.41946	3
CD74	CD74 molecule, major histocompatibility complex, class II invariant chain			CD74	4.31458	2.10922	0.007002		CD74	7.76151	2.95634	0.0019986		CD74	7.62237	2.93024	0.002886		0.0019986	7.62237	4.31458	3
HLA-DRB3	major histocompatibility complex, class II, DR beta 3			HLA-DRB3	4.30998	2.10768	0.012707		HLA-DRB3	8.69722	3.12055	0.00235738		HLA-DRB3	7.88636	2.97936	0.003548		0.00235738	7.88636	4.30998	3
IL11RA	interleukin 11 receptor, alpha			IL11RA	4.29789	2.10363	0.012904		IL11RA	6.22147	2.63726	0.00423166		IL11RA	6.00694	2.58663	0.005626		0.00423166	6.00694	4.29789	3
TNFSF13	tumor necrosis factor (ligand) superfamily, member 13			TNFSF13	4.29132	2.10142	0.030586		TNFSF13	5.53908	2.46965	0.00707985		TNFSF13	4.61305	2.20572	0.018662		0.00707985	4.61305	4.29132	3
IL2RB	interleukin 2 receptor, beta			IL2RB	4.06986	2.02498	0.012556		IL2RB	5.07047	2.34212	0.0173201		IL2RB	4.39755	2.1367	0.034406		0.012556	4.39755	4.06986	3
C2	complement component 2			C2	4.05266	2.01887	0.012707		C2	5.88459	2.55694	0.00239106		C2	5.08388	2.34593	0.007324		0.00239106	5.08388	4.05266	3
CXCL12	chemokine (C-X-C motif) ligand 12								CXCL12	5.89697	2.55997	0.0147006		CXCL12	5.40629	2.43464	0.013838		0.013838	5.40629	3.98313	2
AMICA1	adhesion molecule, interacts with CXADR antigen 1			AMICA1	3.92793	1.97377	0.012904		AMICA1	7.79947	2.96338	0.00195735		AMICA1	8.43852	3.07699	0.003066		0.00195735	8.43852	3.92793	3
IL34	interleukin 34			IL34	3.9226	1.97181	0.016279		IL34	5.91899	2.56535	0.00485309		IL34	5.84446	2.54707	0.00517		0.00485309	5.84446	3.9226	3
IFI27	interferon, alpha-inducible protein 27			IFI27	3.89038	1.95991	0.011446		IFI27	3.59421	1.84567	0.0111294		IFI27	3.9483	1.98123	0.008983		0.008983	3.9483	3.89038	3
HLA-DMA	major histocompatibility complex, class II, DM alpha			HLA-DMA	3.8851	1.95795	0.007002		HLA-DMA	7.38637	2.88486	0.00195735		HLA-DMA	6.56602	2.71502	0.002886		0.00195735	6.56602	3.8851	3
INPP5D	inositol polyphosphate-5-phosphatase D			INPP5D	3.85249	1.94579	0.004252		INPP5D	5.59137	2.4832	0.00195735		INPP5D	5.53349	2.46819	0.002886		0.00195735	5.53349	3.85249	3
CD84	CD84 molecule			CD84	3.84446	1.94278	0.013116		CD84	5.46531	2.4503	0.00395811		CD84	4.91036	2.29583	0.009289		0.00395811	4.91036	3.84446	3
BLNK	B-cell linker			BLNK	3.91475	1.96892	0.024842		BLNK	5.11282	2.35412	0.0115273		BLNK	3.82378	1.935	0.015012		0.0115273	3.91475	3.82378	3
HLA-B	major histocompatibility complex, class I, B			HLA-B	3.81058	1.93001	0.003525		HLA-B	4.5045	2.17137	0.00195735		HLA-B	4.82179	2.26957	0.002886		0.00195735	4.82179	3.81058	3
PTPRC	protein tyrosine phosphatase, receptor type, C			PTPRC	3.79476	1.92401	0.005001		PTPRC	6.31828	2.65953	0.00195735		PTPRC	5.94464	2.57159	0.003733		0.00195735	5.94464	3.79476	3
IL10RA	interleukin 10 receptor, alpha			IL10RA	3.78898	1.92181	0.007002		IL10RA	5.47158	2.45196	0.00239106		IL10RA	4.58595	2.19722	0.005883		0.00239106	4.58595	3.78898	3
IL12RB1	interleukin 12 receptor, beta 1			IL12RB1	3.7825	1.91934	0.018223		IL12RB1	4.1348	2.04782	0.0145537		IL12RB1	4.11465	2.04077	0.019659		0.0145537	4.11465	3.7825	3
TNFRSF18	tumor necrosis factor receptor superfamily, member 18			TNFRSF18	4.00383	2.00138	0.033359		TNFRSF18	4.10465	2.03726	0.0390512		TNFRSF18	3.77035	1.9147	0.035928		0.033359	4.00383	3.77035	3
CTSH	cathepsin H			CTSH	3.76954	1.91439	0.007002		CTSH	4.81207	2.26666	0.00234005		CTSH	5.17726	2.37219	0.002886		0.00234005	5.17726	3.76954	3
TAP1	transporter 1, ATP-binding cassette, sub-family B (MDR/TAP)			TAP1	3.75374	1.90833	0.020563		TAP1	4.644	2.21537	0.00922918		TAP1	3.98263	1.99372	0.016376		0.00922918	3.98263	3.75374	3
CD180				CD180	4.93959	2.30439	0.029136		CD180	5.81142	2.53889	0.00624269							0.00624269	4.93959	3.73924	2
CARD9	caspase recruitment domain family, member 9								CARD9	6.13327	2.61666	0.00958289		CARD9	4.85981	2.2809	0.023685		0.00958289	4.85981	3.73823	2
CCRL2	chemokine (C-C motif) receptor-like 2			CCRL2	3.73467	1.90098	0.01814		CCRL2	8.39014	3.06869	0.00324174		CCRL2	7.80225	2.96389	0.005286		0.00324174	7.80225	3.73467	3
LILRB2	leukocyte immunoglobulin-like receptor, subfamily B (with TM and ITIM domains), member 2			LILRB2	3.72311	1.89651	0.01961		LILRB2	6.77037	2.75923	0.00541423		LILRB2	4.97129	2.31362	0.008182		0.00541423	4.97129	3.72311	3
IRF8	interferon regulatory factor 8			IRF8	3.71682	1.89407	0.013987		IRF8	6.50657	2.7019	0.00300445		IRF8	5.63373	2.49409	0.005626		0.00300445	5.63373	3.71682	3
TNFRSF8	tumor necrosis factor receptor superfamily, member 8			TNFRSF8	3.7159	1.89371	0.016431		TNFRSF8	5.46422	2.45002	0.00864296		TNFRSF8	6.51457	2.70367	0.008182		0.008182	6.51457	3.7159	3
CCR1	chemokine (C-C motif) receptor 1								CCR1	7.0689	2.82149	0.00703994		CCR1	4.56432	2.1904	0.031422		0.00703994	4.56432	3.6929	2
FCGR1A	Fc fragment of IgG, high affinity Ia, receptor (CD64)								FCGR1A	10.694	3.41873	0.00544652		FCGR1A	3.84958	1.9447	0.048406		0.00544652	3.84958	3.63415	2
LYN	LYN proto-oncogene, Src family tyrosine kinase			LYN	4.66559	2.22206	0.019547		LYN	5.04922	2.33606	0.0119526		LYN	3.60755	1.85102	0.03535		0.0119526	4.66559	3.60755	3
SIGLEC1	sialic acid binding Ig-like lectin 1, sialoadhesin			SIGLEC1	3.55949	1.83167	0.022718		SIGLEC1	5.33946	2.41669	0.00699375		SIGLEC1	4.80511	2.26457	0.014357		0.00699375	4.80511	3.55949	3
NLRP3	NLR family, pyrin domain containing 3			NLRP3	3.52148	1.81618	0.017357		NLRP3	5.35171	2.42	0.00297829		NLRP3	3.56183	1.83262	0.008983		0.00297829	3.56183	3.52148	3
CR1	complement component (3b/4b) receptor 1 (Knops blood group)								CR1	5.17285	2.37096	0.0232691		CR1	4.6509	2.21751	0.048406		0.0232691	4.6509	3.51093	2
NOD2	nucleotide-binding oligomerization domain containing 2			NOD2	3.50674	1.81013	0.016143		NOD2	4.45634	2.15586	0.00553977		NOD2	4.69166	2.2301	0.006619		0.00553977	4.69166	3.50674	3
IRF1	interferon regulatory factor 1			IRF1	3.49674	1.80601	0.010976		IRF1	5.78925	2.53338	0.00411831		IRF1	3.8459	1.94332	0.016376		0.00411831	3.8459	3.49674	3
STAT4	signal transducer and activator of transcription 4			STAT4	3.48495	1.80114	0.02625		STAT4	5.393	2.43109	0.00950027		STAT4	3.72634	1.89776	0.037394		0.00950027	3.72634	3.48495	3
CD28	CD28 molecule			CD28	5.84961	2.54834	0.016279		CD28	6.7119	2.74672	0.0111294		CD28	3.46838	1.79426	0.038318		0.0111294	5.84961	3.46838	3
CD53	CD53 molecule			CD53	3.4427	1.78354	0.016279		CD53	5.17933	2.37276	0.00550144		CD53	5.10348	2.35148	0.008182		0.00550144	5.10348	3.4427	3
RORA	RAR-related orphan receptor A			RORA	3.43755	1.78138	0.045839		RORA	2.90549	1.53878	0.0496504		RORA	3.43774	1.78146	0.016376		0.016376	3.43774	3.43755	3
NLRC5	NLR family, CARD domain containing 5			NLRC5	3.40456	1.76747	0.004654		NLRC5	5.01991	2.32766	0.00195735		NLRC5	3.69225	1.8845	0.005296		0.00195735	3.69225	3.40456	3
TLR8	toll-like receptor 8			TLR8	3.33727	1.73867	0.016279		TLR8	5.44167	2.44405	0.00472912		TLR8	5.264	2.39616	0.008218		0.00472912	5.264	3.33727	3
C1S	complement component 1, s subcomponent								C1S	5.23908	2.38931	0.0189233		C1S	4.27733	2.09671	0.026922		0.0189233	4.27733	3.33332	2
IRF5	interferon regulatory factor 5			IRF5	3.80366	1.92739	0.026634		IRF5	5.55355	2.47341	0.00734859		IRF5	3.32289	1.73244	0.032477		0.00734859	3.80366	3.32289	3
SLAMF7									SLAMF7	9.95307	3.31514	0.0390512							0.0390512	3.31514	3.31514	1
TFEB	transcription factor EB			TFEB	3.28005	1.71372	0.016279		TFEB	4.09937	2.0354	0.0124572		TFEB	4.36766	2.12686	0.008983		0.008983	4.36766	3.28005	3
MICB	MHC class I polypeptide-related sequence B			MICB	3.24435	1.69793	0.018884		MICB	5.60119	2.48573	0.00558421		MICB	4.29566	2.10288	0.015129		0.00558421	4.29566	3.24435	3
C1QA	complement component 1, q subcomponent, A chain								C1QA	5.65598	2.49978	0.00696386		C1QA	3.96415	1.98701	0.034061		0.00696386	3.96415	3.23196	2
NCF4	neutrophil cytosolic factor 4, 40kDa			NCF4	3.22968	1.69139	0.012904		NCF4	5.09343	2.34864	0.00318248		NCF4	4.3793	2.1307	0.003793		0.00318248	4.3793	3.22968	3
TNF	tumor necrosis factor								TNF	6.41161	2.68069	0.0104152		TNF	3.77067	1.91482	0.035992		0.0104152	3.77067	3.22568	2
C3									C3	9.16961	3.19686	0.0168496							0.0168496	3.19686	3.19686	1
C1QB	complement component 1, q subcomponent, B chain								C1QB	5.29935	2.40582	0.00752858		C1QB	3.98025	1.99286	0.035928		0.00752858	3.98025	3.19303	2
IL18	interleukin 18			IL18	3.19251	1.67469	0.010487		IL18	4.35899	2.12399	0.00469733		IL18	4.44213	2.15125	0.00517		0.00469733	4.44213	3.19251	3
KLRG1	killer cell lectin-like receptor subfamily G, member 1								KLRG1	4.15175	2.05372	0.0171334		KLRG1	4.23834	2.0835	0.026922		0.0171334	4.23834	3.14603	2
FCER1G	Fc fragment of IgE, high affinity I, receptor for; gamma polypeptide			FCER1G	3.12035	1.64171	0.024842		FCER1G	4.08601	2.03069	0.00709139		FCER1G	3.94236	1.97906	0.012054		0.00709139	3.94236	3.12035	3
HAVCR2	hepatitis A virus cellular receptor 2			HAVCR2	3.10312	1.63372	0.018223		HAVCR2	4.28978	2.1009	0.00734859		HAVCR2	4.26058	2.09105	0.009762		0.00734859	4.26058	3.10312	3
PPARG	peroxisome proliferator-activated receptor gamma								PPARG	4.6149	2.2063	0.0147419		PPARG	3.97849	1.99222	0.019657		0.0147419	3.97849	3.09239	2
HLA-C	major histocompatibility complex, class I, C			HLA-C	3.0869	1.62616	0.004097		HLA-C	3.7791	1.91804	0.00300445		HLA-C	3.46151	1.7914	0.005454		0.00300445	3.46151	3.0869	3
TNFSF10	tumor necrosis factor (ligand) superfamily, member 10			TNFSF10	3.08066	1.62324	0.012332		TNFSF10	5.66208	2.50133	0.00243456		TNFSF10	4.02855	2.01026	0.009016		0.00243456	4.02855	3.08066	3
SERPING1	serpin peptidase inhibitor, clade G (C1 inhibitor), member 1			SERPING1	3.03402	1.60123	0.011616		SERPING1	5.74895	2.5233	0.00469733		SERPING1	4.62368	2.20904	0.008182		0.00469733	4.62368	3.03402	3
TNFSF15									TNFSF15	8.0394	3.00709	0.0136988							0.0136988	3.00709	3.00709	1
CD5	CD5 molecule			CD5	2.98765	1.57901	0.024842		CD5	4.33231	2.11514	0.0196014		CD5	5.13812	2.36124	0.023243		0.0196014	5.13812	2.98765	3
BTK	Bruton agammaglobulinemia tyrosine kinase			BTK	3.65946	1.87163	0.017357		BTK	3.70668	1.89013	0.0101178		BTK	2.96384	1.56747	0.045455		0.0101178	3.65946	2.96384	3
HLA-E	major histocompatibility complex, class I, E			HLA-E	2.95992	1.56556	0.001492		HLA-E	3.61577	1.8543	0.00186585		HLA-E	3.13803	1.64986	0.002886		0.001492	3.13803	2.95992	3
HCK	HCK proto-oncogene, Src family tyrosine kinase			HCK	2.93459	1.55316	0.025331		HCK	5.36517	2.42362	0.00423166		HCK	5.32588	2.41302	0.005218		0.00423166	5.32588	2.93459	3
CD68	CD68 molecule			CD68	2.91673	1.54435	0.045915		CD68	3.89468	1.96151	0.0131738		CD68	3.8029	1.9271	0.01586		0.0131738	3.8029	2.91673	3
C3AR1	complement component 3a receptor 1			C3AR1	2.90637	1.53922	0.047587		C3AR1	4.74578	2.24665	0.00606957		C3AR1	3.06246	1.61469	0.028308		0.00606957	3.06246	2.90637	3
ITGAM	integrin, alpha M (complement component 3 receptor 3 subunit)								ITGAM	4.02452	2.00882	0.0189233		ITGAM	3.76323	1.91197	0.022855		0.0189233	3.76323	2.88602	2
C1R	complement component 1, r subcomponent								C1R	4.14939	2.0529	0.041706		C1R	3.65436	1.86962	0.046121		0.041706	3.65436	2.85363	2
MERTK	MER proto-oncogene, tyrosine kinase			MERTK	2.84863	1.51027	0.011446		MERTK	3.85504	1.94675	0.00289329		MERTK	3.02436	1.59663	0.009839		0.00289329	3.02436	2.84863	3
CD22									CD22	7.1105	2.82995	0.0130258							0.0130258	2.82995	2.82995	1
LCP1	lymphocyte cytosolic protein 1 (L-plastin)			LCP1	2.8087	1.4899	0.005363		LCP1	4.74678	2.24695	0.00300445		LCP1	4.81094	2.26632	0.004632		0.00300445	4.81094	2.8087	3
CD14	CD14 molecule								CD14	4.64726	2.21638	0.00472912		CD14	3.40077	1.76586	0.021039		0.00472912	3.40077	2.80858	2
SYK	spleen tyrosine kinase			SYK	2.78379	1.47705	0.02942		SYK	3.46754	1.79391	0.0175344		SYK	3.25769	1.70385	0.016376		0.016376	3.25769	2.78379	3
ICOSLG	inducible T-cell co-stimulator ligand								ICOSLG	3.83137	1.93786	0.0175344		ICOSLG	3.61453	1.85381	0.026266		0.0175344	3.61453	2.7762	2
CD33									CD33	6.81725	2.76919	0.00696386							0.00696386	2.76919	2.76919	1
VCAM1	vascular cell adhesion molecule 1			VCAM1	2.76738	1.46852	0.022718		VCAM1	4.42118	2.14443	0.00741292		VCAM1	3.46833	1.79424	0.019672		0.00741292	3.46833	2.76738	3
PLAU	plasminogen activator, urokinase								PLAU	3.72004	1.89532	0.0212924		PLAU	3.61616	1.85446	0.015319		0.015319	3.61616	2.75574	2
FCGR2A	Fc fragment of IgG, low affinity IIa, receptor (CD32)			FCGR2A	2.75326	1.46114	0.03745		FCGR2A	4.47139	2.16072	0.00553442		FCGR2A	3.01517	1.59224	0.015703		0.00553442	3.01517	2.75326	3
HLA-A	major histocompatibility complex, class I, A			HLA-A	2.72773	1.4477	0.007883		HLA-A	2.98627	1.57835	0.00443002		HLA-A	2.90641	1.53924	0.007324		0.00443002	2.90641	2.72773	3
CD4	CD4 molecule			CD4	2.72342	1.44542	0.020957		CD4	4.25742	2.08998	0.00297161		CD4	3.54096	1.82414	0.009839		0.00297161	3.54096	2.72342	3
TNFSF13B	tumor necrosis factor (ligand) superfamily, member 13b			TNFSF13B	2.70793	1.43719	0.025201		TNFSF13B	4.38339	2.13205	0.00896231		TNFSF13B	3.62213	1.85684	0.017664		0.00896231	3.62213	2.70793	3
CYBB	cytochrome b-245, beta polypeptide			CYBB	2.69712	1.43142	0.026634		CYBB	4.95854	2.30991	0.00647344		CYBB	4.23825	2.08347	0.008983		0.00647344	4.23825	2.69712	3
CD40	CD40 molecule, TNF receptor superfamily member 5			CD40	2.67272	1.41831	0.001492		CD40	5.40875	2.43529	0.00186585		CD40	4.53917	2.18243	0.002886		0.001492	4.53917	2.67272	3
PSMB9	proteasome subunit beta 9			PSMB9	2.9467	1.5591	0.003525		PSMB9	3.37468	1.75475	0.00195735		PSMB9	2.65872	1.41073	0.008182		0.00195735	2.9467	2.65872	3
MRC1	mannose receptor, C type 1								MRC1	3.6681	1.87503	0.0168496		MRC1	3.41238	1.77078	0.031075		0.0168496	3.41238	2.64371	2
SELPLG	selectin P ligand			SELPLG	2.6303	1.39523	0.020117		SELPLG	4.01426	2.00514	0.00469733		SELPLG	2.89142	1.53178	0.019743		0.00469733	2.89142	2.6303	3
CLEC4A	C-type lectin domain family 4, member A			CLEC4A	2.62726	1.39356	0.022718		CLEC4A	3.96247	1.9864	0.00647344		CLEC4A	4.07531	2.02691	0.012413		0.00647344	4.07531	2.62726	3
CSF1	colony stimulating factor 1 (macrophage)			CSF1	2.5339	1.34136	0.01961		CSF1	4.46597	2.15897	0.00195735		CSF1	3.05404	1.61072	0.013365		0.00195735	3.05404	2.5339	3
PECAM1	platelet/endothelial cell adhesion molecule 1			PECAM1	2.50807	1.32658	0.013987		PECAM1	4.53626	2.1815	0.00449712		PECAM1	3.94794	1.9811	0.008182		0.00449712	3.94794	2.50807	3
MR1	major histocompatibility complex, class I-related			MR1	4.03475	2.01248	0.011616		MR1	3.67609	1.87817	0.00696386		MR1	2.49242	1.31755	0.035601		0.00696386	4.03475	2.49242	3
SIGIRR	single immunoglobulin and toll-interleukin 1 receptor (TIR) domain			SIGIRR	2.43205	1.28217	0.005363		SIGIRR	3.80405	1.92753	0.00300445		SIGIRR	3.35378	1.74579	0.007313		0.00300445	3.35378	2.43205	3
CSF2RB	colony stimulating factor 2 receptor, beta, low-affinity (granulocyte-macrophage)			CSF2RB	2.42447	1.27767	0.012473		CSF2RB	4.44931	2.15358	0.00539374		CSF2RB	4.08144	2.02908	0.007324		0.00539374	4.08144	2.42447	3
PDGFC	platelet derived growth factor C			PDGFC	2.40659	1.26699	0.010487		PDGFC	3.45484	1.78862	0.00604738		PDGFC	3.00193	1.58589	0.008088		0.00604738	3.00193	2.40659	3
IFIT1				IFIT1	2.38922	1.25654	0.020408												0.020408	2.38922	2.38922	1
STAT1	signal transducer and activator of transcription 1, 91kDa			STAT1	3.05885	1.61299	0.016279		STAT1	3.29146	1.71873	0.0147419							0.0147419	3.05885	2.38879	2
CMKLR1	chemerin chemokine-like receptor 1								CMKLR1	3.60318	1.84927	0.00707985		CMKLR1	2.92527	1.54857	0.014351		0.00707985	2.92527	2.38727	2
LY96	lymphocyte antigen 96			LY96	2.61476	1.38668	0.016143		LY96	3.37504	1.75491	0.00293811		LY96	2.37688	1.24907	0.009086		0.00293811	2.61476	2.37688	3
HLA-G	major histocompatibility complex, class I, G			HLA-G	2.37494	1.24789	0.030282		HLA-G	2.84881	1.51036	0.00901241		HLA-G	2.78454	1.47744	0.011289		0.00901241	2.78454	2.37494	3
VEGFC	vascular endothelial growth factor C			VEGFC	2.68883	1.42698	0.045915		VEGFC	3.88927	1.9595	0.00624269							0.00624269	2.68883	2.32417	2
TICAM2	toll-like receptor adaptor molecule 2			TICAM2	2.31649	1.21194	0.021963		TICAM2	3.44071	1.7827	0.00734859		TICAM2	2.88068	1.52641	0.017664		0.00734859	2.88068	2.31649	3
COLEC12	collectin sub-family member 12			COLEC12	2.48465	1.31304	0.039487		COLEC12	4.41113	2.14115	0.00854815							0.00854815	2.48465	2.3129	2
FCGR3A									FCGR3A	4.93993	2.30449	0.0338869							0.0338869	2.30449	2.30449	1
CASP1	caspase 1, apoptosis-related cysteine peptidase								CASP1	3.00408	1.58692	0.0245815		CASP1	3.01177	1.59061	0.013838		0.013838	3.01177	2.29935	2
IL4R	interleukin 4 receptor								IL4R	3.06005	1.61356	0.0232691		IL4R	2.9581	1.56467	0.022666		0.022666	2.9581	2.28583	2
ISG15	ISG15 ubiquitin-like modifier			ISG15	3.0269	1.59784	0.012707		ISG15	2.91448	1.54324	0.0427332							0.012707	3.0269	2.28507	2
TNFAIP3	tumor necrosis factor, alpha-induced protein 3			TNFAIP3	2.4629	1.30036	0.003525		TNFAIP3	2.22054	1.15091	0.0130258		TNFAIP3	2.2685	1.18174	0.019743		0.003525	2.4629	2.2685	3
TLR1	toll-like receptor 1			TLR1	2.25585	1.17367	0.025331		TLR1	3.04173	1.60489	0.00864296		TLR1	2.55888	1.35551	0.017664		0.00864296	2.55888	2.25585	3
CFB									CFB	4.76504	2.25249	0.0268356							0.0268356	2.25249	2.25249	1
TNFRSF11A	tumor necrosis factor receptor superfamily, member 11a, NFKB activator			TNFRSF11A	2.96767	1.56933	0.035151		TNFRSF11A	2.8484	1.51015	0.035588							0.035151	2.96767	2.23891	2
DPP4									DPP4	4.56729	2.19134	0.0262392							0.0262392	2.19134	2.19134	1
ENTPD1	ectonucleoside triphosphate diphosphohydrolase 1			ENTPD1	2.85874	1.51538	0.009169		ENTPD1	2.84531	1.50858	0.0273229							0.009169	2.85874	2.18366	2
IL15RA	interleukin 15 receptor, alpha			IL15RA	2.02754	1.01973	0.019037		IL15RA	4.52993	2.17949	0.00469733		IL15RA	3.18667	1.67205	0.018662		0.00469733	3.18667	2.17949	3
CD163									CD163	4.52801	2.17888	0.00933409							0.00933409	2.17888	2.17888	1
FLT3LG	fms-related tyrosine kinase 3 ligand			FLT3LG	2.33042	1.22059	0.024643		FLT3LG	2.74436	1.45647	0.011433		FLT3LG	2.14373	1.10012	0.035928		0.011433	2.33042	2.14373	3
MX1	MX dynamin-like GTPase 1			MX1	2.75198	1.46047	0.007002		MX1	2.80345	1.4872	0.0277802							0.007002	2.75198	2.11959	2
PSMB10	proteasome subunit beta 10			PSMB10	2.35231	1.23408	0.012904		PSMB10	2.74477	1.45669	0.0101294		PSMB10	2.0915	1.06454	0.041866		0.0101294	2.35231	2.0915	3
TNFRSF1B	tumor necrosis factor receptor superfamily, member 1B			TNFRSF1B	2.08574	1.06056	0.016279		TNFRSF1B	2.85575	1.51387	0.0119526		TNFRSF1B	2.94201	1.5568	0.011475		0.011475	2.94201	2.08574	3
TAP2	transporter 2, ATP-binding cassette, sub-family B (MDR/TAP)			TAP2	2.06475	1.04597	0.016279		TAP2	2.40211	1.2643	0.00998344		TAP2	2.12442	1.08707	0.023642		0.00998344	2.12442	2.06475	3
IRAK2	interleukin-1 receptor-associated kinase 2								IRAK2	2.60216	1.37971	0.0181772		IRAK2	2.73511	1.4516	0.014127		0.014127	2.73511	2.05741	2
IFIH1				IFIH1	2.66636	1.41487	0.012473		IFIH1	2.6996	1.43274	0.0136988							0.012473	2.66636	2.04955	2
BCL2	B-cell CLL/lymphoma 2			BCL2	2.02347	1.01683	0.025201		BCL2	2.2764	1.18676	0.0130258		BCL2	2.44844	1.29186	0.008088		0.008088	2.44844	2.02347	3
IL15	interleukin 15			IL15	1.99432	0.995898	0.016279		IL15	3.49875	1.80684	0.00402693		IL15	2.74864	1.45872	0.014351		0.00402693	2.74864	1.99432	3
OAS3	2'-5'-oligoadenylate synthetase 3, 100kDa			OAS3	1.96117	0.971715	0.02942												0.02942	1.96117	1.96117	1
CD83									CD83	3.88557	1.95813	0.0294734							0.0294734	1.95813	1.95813	1
JAK2	Janus kinase 2			JAK2	1.93371	0.951375	0.005363		JAK2	2.35987	1.23871	0.00195735		JAK2	1.96438	0.974071	0.007324		0.00195735	1.96438	1.93371	3
IFNGR1	interferon gamma receptor 1			IFNGR1	1.93038	0.948887	0.006416		IFNGR1	2.60816	1.38303	0.00186585		IFNGR1	2.87171	1.52191	0.002886		0.00186585	2.87171	1.93038	3
IL2RA									IL2RA	3.74397	1.90457	0.0338869							0.0338869	1.90457	1.90457	1
CCL2									CCL2	3.72519	1.89731	0.0453073							0.0453073	1.89731	1.89731	1
LGALS3	lectin, galactoside-binding, soluble, 3			LGALS3	1.88336	0.913311	0.022718		LGALS3	2.49354	1.3182	0.00604738		LGALS3	2.61674	1.38777	0.007684		0.00604738	2.61674	1.88336	3
TLR6	toll-like receptor 6								TLR6	3.64001	1.86394	0.0136988							0.0136988	1.86394	1.86394	1
TICAM1	toll-like receptor adaptor molecule 1								TICAM1	2.50803	1.32656	0.00901241		TICAM1	2.21076	1.14454	0.03582		0.00901241	2.21076	1.76866	2
IFITM1				IFITM1	2.17023	1.11785	0.042604		IFITM1	2.56953	1.3615	0.0389306							0.0389306	2.17023	1.76587	2
POU2F2									POU2F2	3.361	1.74889	0.0175723							0.0175723	1.74889	1.74889	1
PLA2G6	phospholipase A2, group VI (cytosolic, calcium-independent)			PLA2G6	1.74029	0.799326	0.039487												0.039487	1.74029	1.74029	1
TLR4	toll-like receptor 4			TLR4	1.99261	0.994659	0.027327		TLR4	2.71531	1.44112	0.0213809							0.0213809	1.99261	1.71686	2
A2M	alpha-2-macroglobulin								A2M	2.39586	1.26055	0.0119526		A2M	2.12488	1.08738	0.015905		0.0119526	2.12488	1.69271	2
RELB	v-rel avian reticuloendotheliosis viral oncogene homolog B								RELB	2.13509	1.0943	0.0288437		RELB	2.25964	1.17609	0.02971		0.0288437	2.25964	1.67697	2
TNFSF12	tumor necrosis factor (ligand) superfamily, member 12			TNFSF12	1.68346	0.75143	0.016826		TNFSF12	1.92543	0.945181	0.00300445		TNFSF12	1.64646	0.719368	0.018662		0.00300445	1.68346	1.64646	3
IL6R	interleukin 6 receptor			IL6R	1.63961	0.713351	0.048875												0.048875	1.63961	1.63961	1
IL17RA									IL17RA	3.00145	1.58566	0.0232691							0.0232691	1.58566	1.58566	1
PSMB8	proteasome subunit beta 8			PSMB8	1.84397	0.882817	0.003525		PSMB8	1.75526	0.811688	0.00856615		PSMB8	1.58476	0.664266	0.020412		0.003525	1.84397	1.58476	3
NFATC3	nuclear factor of activated T-cells, cytoplasmic, calcineurin-dependent 3			NFATC3	1.55292	0.634985	0.018223		NFATC3	1.89478	0.922033	0.0019986		NFATC3	1.58813	0.667332	0.010042		0.0019986	1.58813	1.55292	3
CYLD	cylindromatosis (turban tumor syndrome)			CYLD	1.76421	0.819024	0.004216		CYLD	1.88844	0.917193	0.00300445		CYLD	1.54149	0.624327	0.013678		0.00300445	1.76421	1.54149	3
NFKBIA	nuclear factor of kappa light polypeptide gene enhancer in B-cells inhibitor, alpha			NFKBIA	1.5388	0.621808	0.010284		NFKBIA	2.14089	1.09821	0.00812252		NFKBIA	2.31657	1.21199	0.004868		0.004868	2.31657	1.5388	3
ETS1	v-ets avian erythroblastosis virus E26 oncogene homolog 1			ETS1	1.52791	0.611559	0.025331												0.025331	1.52791	1.52791	1
IL13RA1	interleukin 13 receptor, alpha 1			IL13RA1	1.52559	0.609372	0.025423		IL13RA1	1.97168	0.979427	0.0120594		IL13RA1	1.68457	0.752381	0.03535		0.0120594	1.68457	1.52559	3
IRAK4	interleukin-1 receptor-associated kinase 4			IRAK4	1.63521	0.709475	0.029086		IRAK4	1.59696	0.675331	0.0167691		IRAK4	1.52498	0.608792	0.036715		0.0167691	1.63521	1.52498	3
REL	v-rel avian reticuloendotheliosis viral oncogene homolog								REL					REL	1.50922	0.593803	0.005883		0.005883	1.50922	1.50922	1
CHUK	conserved helix-loop-helix ubiquitous kinase			CHUK	1.50366	0.588481	0.033359												0.033359	1.50366	1.50366	1
ICAM2									ICAM2	2.82704	1.49929	0.0167691							0.0167691	1.49929	1.49929	1
CX3CL1									CX3CL1	2.79952	1.48518	0.0389306							0.0389306	1.48518	1.48518	1
ADA				ADA	1.75053	0.807794	0.044903		ADA	2.29242	1.19687	0.0175344							0.0175344	1.75053	1.4737	2
JAK3									JAK3	2.7265	1.44705	0.0453073							0.0453073	1.44705	1.44705	1
DDX58	DEAD (Asp-Glu-Ala-Asp) box polypeptide 58			DDX58	1.78296	0.834273	0.020563		DDX58	2.05031	1.03584	0.0406199							0.020563	1.78296	1.4094	2
STAT2	signal transducer and activator of transcription 2, 113kDa			STAT2	1.91422	0.936755	0.004654		STAT2	1.80665	0.85332	0.00779824							0.004654	1.91422	1.38377	2
CD55									CD55	2.58493	1.37013	0.0262392							0.0262392	1.37013	1.37013	1
ATG7	autophagy related 7								ATG7	1.77378	0.826824	0.0111294		ATG7	1.81545	0.860327	0.008983		0.008983	1.81545	1.32114	2
CD209									CD209	2.49262	1.31766	0.0473377							0.0473377	1.31766	1.31766	1
NFKB2	nuclear factor of kappa light polypeptide gene enhancer in B-cells 2 (p49/p100)								NFKB2	1.81412	0.859273	0.0156662		NFKB2	1.69247	0.75913	0.045682		0.0156662	1.69247	1.27587	2
TGFB1	transforming growth factor, beta 1			TGFB1	1.58102	0.66086	0.03745		TGFB1	1.8662	0.900102	0.0306424							0.0306424	1.58102	1.24056	2
RIPK2									RIPK2	2.36112	1.23947	0.00286233							0.00286233	1.23947	1.23947	1
CD9									CD9	2.28058	1.1894	0.0352742							0.0352742	1.1894	1.1894	1
TXNIP									TXNIP	2.27014	1.18278	0.0453073							0.0453073	1.18278	1.18278	1
TAPBP	TAP binding protein (tapasin)			TAPBP	1.57472	0.655093	0.030448		TAPBP	1.64221	0.715637	0.0291192							0.0291192	1.57472	1.14518	2
CYFIP2									CYFIP2	2.09576	1.06747	0.0399664							0.0399664	1.06747	1.06747	1
CD46	CD46 molecule, complement regulatory protein								CD46	1.5054	0.590149	0.00286233		CD46	1.50655	0.591248	0.00361		0.00286233	1.50655	1.04835	2
MAF									MAF	2.03822	1.02731	0.0168058							0.0168058	1.02731	1.02731	1
REPS1									REPS1	2.0154	1.01106	0.029652							0.029652	1.01106	1.01106	1
TLR3	toll-like receptor 3								TLR3	1.92142	0.942177	0.0215922							0.0215922	0.942177	0.942177	1
NFKB1									NFKB1	1.84309	0.882127	0.0296374							0.0296374	0.882127	0.882127	1
ATF1									ATF1	1.67675	0.745669	0.0072295							0.0072295	0.745669	0.745669	1
MAP2K4									MAP2K4	1.57962	0.659578	0.0199795							0.0199795	0.659578	0.659578	1
PSEN1									PSEN1	1.55246	0.63456	0.0147446							0.0147446	0.63456	0.63456	1
IRF2									IRF2	1.53524	0.618469	0.0466607							0.0466607	0.618469	0.618469	1

## Sheet: D8 15 29 vs D1 summ for Table
D8, 15, 29 vs D1 Atkins study data: ROSALIND, control for patient							Green = decreased after D1
Deleted those with p > 0.05							Red = increased after D1
deleted 9 with Fold Change >0.666 and < 1.5 (log +/-0.585)							Sorted by median fold change
	D8 vs D1				D15 vs D1				D29 vs D1
Symbol	Symbol	Fold Change	p-Adj		Symbol	fold change	padj		Symbol	Fold Change	Log Fold Change	p-Adj		lowest P	Max fold-change	median fold-chg
S100B	S100B	-8.90953	0.02625		S100B	-4.47413	0.0037027		S100B	-18.3127	-4.19477	0.008182		0.0037027	-18.3127	-8.90953
DUSP4	--				DUSP4	-3.30173	0.00694979		DUSP4	-9.16236	-3.19572	0.009801		0.00694979	-9.16236	-6.23204
BIRC5	--				BIRC5	-2.61887	0.0147006		BIRC5	-5.58102	-2.48053	0.005801		0.005801	-5.58102	-4.09995
CXCR1	CXCR1	-3.7919	0.025542		--				--					0.025542	-3.7919	-3.7919
DUSP6	DUSP6	-4.95591	0.001492		DUSP6	-2.128	0.00186585		DUSP6	-3.44046	-1.7826	0.002886		0.001492	-4.95591	-3.44046
EGR1	EGR1	-3.11491	0.012129		EGR1	-1.6507	0.0189233		EGR1	-3.10443	-1.63433	0.01345		0.012129	-3.11491	-3.10443
CREB5	CREB5	-2.88216	0.022718		--				--					0.022718	-2.88216	-2.88216
MFGE8	--				MFGE8				MFGE8	-1.83874	-0.878714	0.016376		0.016376	-1.83874	-1.83874
CDK1	--				CDK1	-1.81786	0.0455229		--					0.0455229	-1.81786	-1.81786
MIF	MIF	-1.85123	0.028002		MIF				MIF	-1.71961	-0.782084	0.035928		0.028002	-1.85123	-1.78542
TNFRSF10B	TNFRSF10B	-1.53037	0.040551		TNFRSF10B				TNFRSF10B	-1.70666	-0.771176	0.008983		0.008983	-1.70666	-1.61851
MAP3K1	--				MAP3K1				MAP3K1	-1.61388	-0.690531	0.036367		0.036367	-1.61388	-1.61388
GPI	GPI	-1.56873	0.025908		GPI	-0.602494	0.0356463		GPI	-1.56548	-0.646605	0.024506		0.024506	-1.56873	-1.56548
PVR	PVR	-1.75692	0.003525		PVR	-0.658321	0.00239106		PVR	-1.52356	-0.60745	0.008983		0.00239106	-1.75692	-1.52356
CHIT1	CHIT1	33.41	0.007002		CHIT1	7.07564	0.00195735		CHIT1	214.586	7.74541	0.002886		0.00195735	214.586	33.41
CD27	CD27	18.9317	0.008836		CD27	4.73455	0.00443002		CD27	18.5763	4.21539	0.008983		0.00443002	18.9317	18.5763
CD247	CD247	16.1872	0.007002		CD247	4.54772	0.00300445		CD247	17.0298	4.08999	0.007278		0.00300445	17.0298	16.1872
GZMK	GZMK	14.9269	0.007002		GZMK	5.15024	0.00195735		GZMK	31.9535	4.9979	0.003733		0.00195735	31.9535	14.9269
CTSW	CTSW	13.8514	0.001492		CTSW	3.90167	0.00195735		CTSW	18.1831	4.18453	0.002886		0.001492	18.1831	13.8514
CD8A	CD8A	13.6473	0.013886		CD8A	4.42874	0.00589061		CD8A	21.4846	4.42523	0.008182		0.00589061	21.4846	13.6473
CD3E	CD3E	12.4881	0.008906		CD3E	4.47578	0.00300445		CD3E	28.3285	4.82418	0.003733		0.00300445	28.3285	12.4881
CXCL10	CXCL10	12.1733	0.010976		CXCL10	4.67534	0.00335775		CXCL10	14.729	3.88059	0.009258		0.00335775	14.729	12.1733
GZMA	GZMA	11.7569	0.006535		GZMA	4.07981	0.00235738		GZMA	19.5111	4.28622	0.003733		0.00235738	19.5111	11.7569
CXCR3	CXCR3	11.7175	0.008515		CXCR3	4.45829	0.00401229		CXCR3	15.6795	3.97081	0.008604		0.00401229	15.6795	11.7175
CCL4	CCL4	11.4106	0.006315		CCL4	4.13791	0.00195735		CCL4	17.0838	4.09456	0.002954		0.00195735	17.0838	11.4106
GZMH	GZMH	13.8035	0.007002		GZMH	4.16373	0.00423166		GZMH	11.2117	3.48693	0.009916		0.00423166	13.8035	11.2117
CXCL9	CXCL9	11.1885	0.003525		CXCL9	3.58402	0.00217177		CXCL9	11.6528	3.5426	0.004292		0.00217177	11.6528	11.1885
CCR5	CCR5	10.8508	0.014964		CCR5	4.03139	0.00707985		CCR5	11.8586	3.56786	0.01345		0.00707985	11.8586	10.8508
CD3D	CD3D	10.8258	0.013219		CD3D	4.04198	0.00550144		CD3D	19.2142	4.2641	0.007566		0.00550144	19.2142	10.8258
LY9	LY9	10.7399	0.007002		LY9	3.96661	0.00195735		LY9	23.54	4.55704	0.002886		0.00195735	23.54	10.7399
CLEC7A	CLEC7A	10.5043	0.006535		CLEC7A	4.50697	0.00186585		CLEC7A	16.5524	4.04897	0.002886		0.00186585	16.5524	10.5043
CD48	CD48	10.1541	0.007002		CD48	4.56479	0.00186585		CD48	23.3328	4.54429	0.002886		0.00186585	23.3328	10.1541
CCL5	CCL5	10.1367	0.007002		CCL5	3.5117	0.00501544		CCL5	15.679	3.97076	0.005286		0.00501544	15.679	10.1367
GZMB	GZMB	9.99018	0.006315		GZMB	3.62829	0.00576644		GZMB	11.3598	3.50587	0.009124		0.00576644	11.3598	9.99018
TNFRSF9	TNFRSF9	9.77909	0.010976		TNFRSF9	3.77399	0.00472912		TNFRSF9	11.7644	3.55636	0.008983		0.00472912	11.7644	9.77909
PDCD1LG2	PDCD1LG2	9.22878	0.004654		PDCD1LG2	4.33038	0.00186585		PDCD1LG2	9.95092	3.31483	0.002944		0.00186585	9.95092	9.22878
TIGIT	TIGIT	9.12162	0.004654		TIGIT	3.09505	0.00417562		TIGIT	11.5404	3.52862	0.00517		0.00417562	11.5404	9.12162
ITK	ITK	9.05183	0.007883		ITK	4.13799	0.00283022		ITK	15.1857	3.92464	0.005286		0.00283022	15.1857	9.05183
LCK	LCK	8.99217	0.007798		LCK	3.82214	0.00318248		LCK	15.5223	3.95627	0.005454		0.00318248	15.5223	8.99217
PRF1	PRF1	8.65294	0.004252		PRF1	3.68744	0.00415536		PRF1	11.3968	3.51056	0.007362		0.00415536	11.3968	8.65294
CCR2	CCR2	8.63107	0.020075		CCR2	4.03945	0.00560153		CCR2	11.3932	3.5101	0.01187		0.00560153	11.3932	8.63107
KLRB1	KLRB1	8.62862	0.010284		KLRB1	4.59221	0.00195735		KLRB1	17.6597	4.14239	0.005162		0.00195735	17.6597	8.62862
CXCL2	CXCL2	8.58698	0.004654		CXCL2	3.55588	0.00195735		CXCL2	10.192	3.34937	0.003764		0.00195735	10.192	8.58698
CD86	CD86	8.49221	0.007002		CD86	3.81031	0.00195735		CD86	8.73386	3.12662	0.005626		0.00195735	8.73386	8.49221
IL7R	IL7R	8.32194	0.009169		IL7R	4.22499	0.00195735		IL7R	14.0222	3.80964	0.005454		0.00195735	14.0222	8.32194
CD37	--				CD37	4.0337	0.00550144		CD37	12.5255	3.6468	0.011289		0.00550144	12.5255	8.2796
TLR7	TLR7	8.08597	0.017536		TLR7	4.21991	0.00339251		TLR7	10.1554	3.34417	0.008983		0.00339251	10.1554	8.08597
LILRB3	LILRB3	8.05336	0.016279		LILRB3	4.09997	0.00318248		LILRB3	11.5628	3.53142	0.007324		0.00318248	11.5628	8.05336
CXCL3	CXCL3	7.73097	0.025331		CXCL3	3.70882	0.00696386		CXCL3	10.8381	3.43804	0.013837		0.00696386	10.8381	7.73097
CARD11	CARD11	7.59853	0.018223		CARD11	3.48643	0.00703994		CARD11	7.75421	2.95498	0.019672		0.00703994	7.75421	7.59853
TREM2	--				TREM2	3.84656	0.00456475		TREM2	11.1963	3.48495	0.00985		0.00456475	11.1963	7.52143
IL1B	--				--				IL1B	7.49579	2.90608	0.010042		0.010042	7.49579	7.49579
LY86	LY86	7.44602	0.007002		LY86	3.85024	0.00186585		LY86	13.3976	3.7439	0.002886		0.00186585	13.3976	7.44602
HLA-DQB1	--				HLA-DQB1	3.6391	0.0168058		HLA-DQB1	11.0248	3.46268	0.026922		0.0168058	11.0248	7.33195
TARP	TARP	7.1544	0.030586		TARP	3.46351	0.0094082		TARP	7.57612	2.92146	0.026922		0.0094082	7.57612	7.1544
CCL3	CCL3	7.06662	0.008515		CCL3	3.41761	0.00195735		CCL3	9.27515	3.21337	0.004292		0.00195735	9.27515	7.06662
IL2RG	IL2RG	7.00192	0.007883		IL2RG	4.25465	0.00195735		IL2RG	19.0505	4.25176	0.002886		0.00195735	19.0505	7.00192
HLA-DQA1	--				HLA-DQA1	3.57786	0.0225306		HLA-DQA1	10.3617	3.37319	0.03535		0.0225306	10.3617	6.96978
KLRC1	KLRC1	6.86595	0.007002		KLRC1	3.0986	0.00558421		KLRC1	9.47503	3.24413	0.007004		0.00558421	9.47503	6.86595
CCL3L1	CCL3L1	6.75343	0.016279		CCL3L1	3.56776	0.00297829		CCL3L1	8.15243	3.02723	0.008182		0.00297829	8.15243	6.75343
CD96	CD96	6.59517	0.008515		CD96	2.94459	0.00647344		CD96	9.58408	3.26064	0.008182		0.00647344	9.58408	6.59517
LTB	LTB	6.42733	0.012845		LTB	4.22579	0.0019986		LTB	18.7212	4.2266	0.003733		0.0019986	18.7212	6.42733
ITGAX	ITGAX	6.40035	0.008515		ITGAX	3.35203	0.00195735		ITGAX	10.8264	3.43648	0.002886		0.00195735	10.8264	6.40035
IL1RN	--				--				IL1RN	6.1481	2.62014	0.036367		0.036367	6.1481	6.1481
CCL8	CCL8	6.04755	0.015964		CCL8	4.06498	0.00195735		CCL8	7.36901	2.88147	0.009289		0.00195735	7.36901	6.04755
CFD	--				CFD	3.20368	0.00877118		CFD	8.71735	3.12389	0.010754		0.00877118	8.71735	5.96051
CD80	CD80	6.73795	0.039487		CD80	3.42754	0.0107539		CD80	5.83495	2.54472	0.044676		0.0107539	6.73795	5.83495
HLA-DRA	HLA-DRA	5.83002	0.005363		HLA-DRA	3.5094	0.00186585		HLA-DRA	10.7025	3.41987	0.002886		0.00186585	10.7025	5.83002
CXCR6	--				CXCR6	3.06172	0.014405		CXCR6	8.50546	3.08839	0.022295		0.014405	8.50546	5.78359
TLR5	TLR5	5.6374	0.007002		TLR5	3.84603	0.00186585		TLR5	7.19592	2.84718	0.003733		0.00186585	7.19592	5.6374
LILRB1	LILRB1	5.61969	0.017357		LILRB1	3.77498	0.00234005		LILRB1	6.97059	2.80128	0.010071		0.00234005	6.97059	5.61969
TNFSF8	TNFSF8	6.53352	0.013293		TNFSF8	3.40319	0.00300445		TNFSF8	5.61233	2.4886	0.008983		0.00300445	6.53352	5.61233
LAIR2	LAIR2	5.60028	0.010284		LAIR2	3.89476	0.00186585		LAIR2	10.0454	3.32847	0.003733		0.00186585	10.0454	5.60028
ITGAL	ITGAL	5.58784	0.007002		ITGAL	3.40507	0.00286233		ITGAL	9.69977	3.27795	0.005626		0.00286233	9.69977	5.58784
MSR1	MSR1	5.53407	0.008836		MSR1	2.79671	0.00300445		MSR1	5.53648	2.46897	0.005801		0.00300445	5.53648	5.53407
LILRA5	--				LILRA5	3.29156	0.0160179		LILRA5	7.76615	2.9572	0.028586		0.0160179	7.76615	5.52886
CXCL11	--				CXCL11	4.18405	0.00300445		CXCL11	6.85758	2.7777	0.032133		0.00300445	6.85758	5.52082
HLA-DPB1	HLA-DPB1	5.47998	0.004654		HLA-DPB1	3.30254	0.00186585		HLA-DPB1	9.70683	3.279	0.002886		0.00186585	9.70683	5.47998
HLA-DPA1	HLA-DPA1	5.03227	0.005001		HLA-DPA1	3.14848	0.00186585		HLA-DPA1	8.45064	3.07906	0.002886		0.00186585	8.45064	5.03227
SPN	SPN	5.02795	0.013987		SPN	3.22096	0.00298549		SPN	6.26885	2.6482	0.011783		0.00298549	6.26885	5.02795
SELL	SELL	4.81355	0.018223		SELL	2.84913	0.00752858		SELL	5.66152	2.50119	0.017099		0.00752858	5.66152	4.81355
CTSS	CTSS	4.80854	0.012294		CTSS	3.23947	0.00234005		CTSS	9.03021	3.17476	0.00361		0.00234005	9.03021	4.80854
HLA-DMB	HLA-DMB	4.79463	0.009169		HLA-DMB	3.30995	0.00195735		HLA-DMB	8.33874	3.05983	0.003173		0.00195735	8.33874	4.79463
APOE	APOE	5.22724	0.016279		APOE	2.89334	0.00300445		APOE	4.70707	2.23483	0.01345		0.00300445	5.22724	4.70707
CSF3R	CSF3R	4.63211	0.018482		CSF3R	3.15075	0.00333496		CSF3R	9.03297	3.1752	0.007324		0.00333496	9.03297	4.63211
ITGB2	ITGB2	4.62345	0.009807		ITGB2	3.06815	0.00235738		ITGB2	8.21209	3.03775	0.003733		0.00235738	8.21209	4.62345
IL18R1	IL18R1	4.60975	0.016431		IL18R1	2.78317	0.00647344		IL18R1	7.57686	2.9216	0.005883		0.005883	7.57686	4.60975
PIK3CG	PIK3CG	4.56046	0.004654		PIK3CG	2.6965	0.00195735		PIK3CG	5.4042	2.43408	0.003733		0.00195735	5.4042	4.56046
CXCL16	CXCL16	4.52128	0.008515		CXCL16	2.87905	0.00234005		CXCL16	5.45829	2.44845	0.006406		0.00234005	5.45829	4.52128
IL32	IL32	4.46512	0.001492		IL32	3.14311	0.00186585		IL32	7.53825	2.91423	0.003066		0.001492	7.53825	4.46512
CD274 (PD-L1)	CD274	5.05717	0.02625		CD274	3.28729	0.00576644		CD274	4.44795	2.15314	0.031166		0.00576644	5.05717	4.44795
HLA-DOB	HLA-DOB	4.41946	0.010487		HLA-DOB	3.11451	0.00195735		HLA-DOB	8.33782	3.05967	0.003733		0.00195735	8.33782	4.41946
CD74	CD74	4.31458	0.007002		CD74	2.95634	0.0019986		CD74	7.62237	2.93024	0.002886		0.0019986	7.62237	4.31458
HLA-DRB3	HLA-DRB3	4.30998	0.012707		HLA-DRB3	3.12055	0.00235738		HLA-DRB3	7.88636	2.97936	0.003548		0.00235738	7.88636	4.30998
IL11RA	IL11RA	4.29789	0.012904		IL11RA	2.63726	0.00423166		IL11RA	6.00694	2.58663	0.005626		0.00423166	6.00694	4.29789
TNFSF13	TNFSF13	4.29132	0.030586		TNFSF13	2.46965	0.00707985		TNFSF13	4.61305	2.20572	0.018662		0.00707985	4.61305	4.29132
IL2RB	IL2RB	4.06986	0.012556		IL2RB	2.34212	0.0173201		IL2RB	4.39755	2.1367	0.034406		0.012556	4.39755	4.06986
C2	C2	4.05266	0.012707		C2	2.55694	0.00239106		C2	5.08388	2.34593	0.007324		0.00239106	5.08388	4.05266
CXCL12	--				CXCL12	2.55997	0.0147006		CXCL12	5.40629	2.43464	0.013838		0.013838	5.40629	3.98313
AMICA1	AMICA1	3.92793	0.012904		AMICA1	2.96338	0.00195735		AMICA1	8.43852	3.07699	0.003066		0.00195735	8.43852	3.92793
IL34	IL34	3.9226	0.016279		IL34	2.56535	0.00485309		IL34	5.84446	2.54707	0.00517		0.00485309	5.84446	3.9226
IFI27	IFI27	3.89038	0.011446		IFI27	1.84567	0.0111294		IFI27	3.9483	1.98123	0.008983		0.008983	3.9483	3.89038
HLA-DMA	HLA-DMA	3.8851	0.007002		HLA-DMA	2.88486	0.00195735		HLA-DMA	6.56602	2.71502	0.002886		0.00195735	6.56602	3.8851
INPP5D	INPP5D	3.85249	0.004252		INPP5D	2.4832	0.00195735		INPP5D	5.53349	2.46819	0.002886		0.00195735	5.53349	3.85249
CD84	CD84	3.84446	0.013116		CD84	2.4503	0.00395811		CD84	4.91036	2.29583	0.009289		0.00395811	4.91036	3.84446
BLNK	BLNK	3.91475	0.024842		BLNK	2.35412	0.0115273		BLNK	3.82378	1.935	0.015012		0.0115273	3.91475	3.82378
HLA-B	HLA-B	3.81058	0.003525		HLA-B	2.17137	0.00195735		HLA-B	4.82179	2.26957	0.002886		0.00195735	4.82179	3.81058
PTPRC	PTPRC	3.79476	0.005001		PTPRC	2.65953	0.00195735		PTPRC	5.94464	2.57159	0.003733		0.00195735	5.94464	3.79476
IL10RA	IL10RA	3.78898	0.007002		IL10RA	2.45196	0.00239106		IL10RA	4.58595	2.19722	0.005883		0.00239106	4.58595	3.78898
IL12RB1	IL12RB1	3.7825	0.018223		IL12RB1	2.04782	0.0145537		IL12RB1	4.11465	2.04077	0.019659		0.0145537	4.11465	3.7825
TNFRSF18	TNFRSF18	4.00383	0.033359		TNFRSF18	2.03726	0.0390512		TNFRSF18	3.77035	1.9147	0.035928		0.033359	4.00383	3.77035
CTSH	CTSH	3.76954	0.007002		CTSH	2.26666	0.00234005		CTSH	5.17726	2.37219	0.002886		0.00234005	5.17726	3.76954
TAP1	TAP1	3.75374	0.020563		TAP1	2.21537	0.00922918		TAP1	3.98263	1.99372	0.016376		0.00922918	3.98263	3.75374
CD180	CD180	4.93959	0.029136		CD180	2.53889	0.00624269		--					0.00624269	4.93959	3.73924
CARD9	--				CARD9	2.61666	0.00958289		CARD9	4.85981	2.2809	0.023685		0.00958289	4.85981	3.73823
CCRL2	CCRL2	3.73467	0.01814		CCRL2	3.06869	0.00324174		CCRL2	7.80225	2.96389	0.005286		0.00324174	7.80225	3.73467
LILRB2	LILRB2	3.72311	0.01961		LILRB2	2.75923	0.00541423		LILRB2	4.97129	2.31362	0.008182		0.00541423	4.97129	3.72311
IRF8	IRF8	3.71682	0.013987		IRF8	2.7019	0.00300445		IRF8	5.63373	2.49409	0.005626		0.00300445	5.63373	3.71682
TNFRSF8	TNFRSF8	3.7159	0.016431		TNFRSF8	2.45002	0.00864296		TNFRSF8	6.51457	2.70367	0.008182		0.008182	6.51457	3.7159
CCR1	--				CCR1	2.82149	0.00703994		CCR1	4.56432	2.1904	0.031422		0.00703994	4.56432	3.6929
FCGR1A	--				FCGR1A	3.41873	0.00544652		FCGR1A	3.84958	1.9447	0.048406		0.00544652	3.84958	3.63415
LYN	LYN	4.66559	0.019547		LYN	2.33606	0.0119526		LYN	3.60755	1.85102	0.03535		0.0119526	4.66559	3.60755
SIGLEC1	SIGLEC1	3.55949	0.022718		SIGLEC1	2.41669	0.00699375		SIGLEC1	4.80511	2.26457	0.014357		0.00699375	4.80511	3.55949
NLRP3	NLRP3	3.52148	0.017357		NLRP3	2.42	0.00297829		NLRP3	3.56183	1.83262	0.008983		0.00297829	3.56183	3.52148
CR1	--				CR1	2.37096	0.0232691		CR1	4.6509	2.21751	0.048406		0.0232691	4.6509	3.51093
NOD2	NOD2	3.50674	0.016143		NOD2	2.15586	0.00553977		NOD2	4.69166	2.2301	0.006619		0.00553977	4.69166	3.50674
IRF1	IRF1	3.49674	0.010976		IRF1	2.53338	0.00411831		IRF1	3.8459	1.94332	0.016376		0.00411831	3.8459	3.49674
STAT4	STAT4	3.48495	0.02625		STAT4	2.43109	0.00950027		STAT4	3.72634	1.89776	0.037394		0.00950027	3.72634	3.48495
CD28	CD28	5.84961	0.016279		CD28	2.74672	0.0111294		CD28	3.46838	1.79426	0.038318		0.0111294	5.84961	3.46838
CD53	CD53	3.4427	0.016279		CD53	2.37276	0.00550144		CD53	5.10348	2.35148	0.008182		0.00550144	5.10348	3.4427
RORA	RORA	3.43755	0.045839		RORA	1.53878	0.0496504		RORA	3.43774	1.78146	0.016376		0.016376	3.43774	3.43755
NLRC5	NLRC5	3.40456	0.004654		NLRC5	2.32766	0.00195735		NLRC5	3.69225	1.8845	0.005296		0.00195735	3.69225	3.40456
TLR8	TLR8	3.33727	0.016279		TLR8	2.44405	0.00472912		TLR8	5.264	2.39616	0.008218		0.00472912	5.264	3.33727
C1S	--				C1S	2.38931	0.0189233		C1S	4.27733	2.09671	0.026922		0.0189233	4.27733	3.33332
IRF5	IRF5	3.80366	0.026634		IRF5	2.47341	0.00734859		IRF5	3.32289	1.73244	0.032477		0.00734859	3.80366	3.32289
SLAMF7	--				SLAMF7	3.31514	0.0390512		--					0.0390512	3.31514	3.31514
TFEB	TFEB	3.28005	0.016279		TFEB	2.0354	0.0124572		TFEB	4.36766	2.12686	0.008983		0.008983	4.36766	3.28005
MICB	MICB	3.24435	0.018884		MICB	2.48573	0.00558421		MICB	4.29566	2.10288	0.015129		0.00558421	4.29566	3.24435
C1QA	--				C1QA	2.49978	0.00696386		C1QA	3.96415	1.98701	0.034061		0.00696386	3.96415	3.23196
NCF4	NCF4	3.22968	0.012904		NCF4	2.34864	0.00318248		NCF4	4.3793	2.1307	0.003793		0.00318248	4.3793	3.22968
TNF	--				TNF	2.68069	0.0104152		TNF	3.77067	1.91482	0.035992		0.0104152	3.77067	3.22568
C3	--				C3	3.19686	0.0168496		--					0.0168496	3.19686	3.19686
C1QB	--				C1QB	2.40582	0.00752858		C1QB	3.98025	1.99286	0.035928		0.00752858	3.98025	3.19303
IL18	IL18	3.19251	0.010487		IL18	2.12399	0.00469733		IL18	4.44213	2.15125	0.00517		0.00469733	4.44213	3.19251
KLRG1	--				KLRG1	2.05372	0.0171334		KLRG1	4.23834	2.0835	0.026922		0.0171334	4.23834	3.14603
FCER1G	FCER1G	3.12035	0.024842		FCER1G	2.03069	0.00709139		FCER1G	3.94236	1.97906	0.012054		0.00709139	3.94236	3.12035
HAVCR2	HAVCR2	3.10312	0.018223		HAVCR2	2.1009	0.00734859		HAVCR2	4.26058	2.09105	0.009762		0.00734859	4.26058	3.10312
PPARG	--				PPARG	2.2063	0.0147419		PPARG	3.97849	1.99222	0.019657		0.0147419	3.97849	3.09239
HLA-C	HLA-C	3.0869	0.004097		HLA-C	1.91804	0.00300445		HLA-C	3.46151	1.7914	0.005454		0.00300445	3.46151	3.0869
TNFSF10	TNFSF10	3.08066	0.012332		TNFSF10	2.50133	0.00243456		TNFSF10	4.02855	2.01026	0.009016		0.00243456	4.02855	3.08066
SERPING1	SERPING1	3.03402	0.011616		SERPING1	2.5233	0.00469733		SERPING1	4.62368	2.20904	0.008182		0.00469733	4.62368	3.03402
TNFSF15	--				TNFSF15	3.00709	0.0136988		--					0.0136988	3.00709	3.00709
CD5	CD5	2.98765	0.024842		CD5	2.11514	0.0196014		CD5	5.13812	2.36124	0.023243		0.0196014	5.13812	2.98765
BTK	BTK	3.65946	0.017357		BTK	1.89013	0.0101178		BTK	2.96384	1.56747	0.045455		0.0101178	3.65946	2.96384
HLA-E	HLA-E	2.95992	0.001492		HLA-E	1.8543	0.00186585		HLA-E	3.13803	1.64986	0.002886		0.001492	3.13803	2.95992
HCK	HCK	2.93459	0.025331		HCK	2.42362	0.00423166		HCK	5.32588	2.41302	0.005218		0.00423166	5.32588	2.93459
CD68	CD68	2.91673	0.045915		CD68	1.96151	0.0131738		CD68	3.8029	1.9271	0.01586		0.0131738	3.8029	2.91673
C3AR1	C3AR1	2.90637	0.047587		C3AR1	2.24665	0.00606957		C3AR1	3.06246	1.61469	0.028308		0.00606957	3.06246	2.90637
ITGAM	--				ITGAM	2.00882	0.0189233		ITGAM	3.76323	1.91197	0.022855		0.0189233	3.76323	2.88602
C1R	--				C1R	2.0529	0.041706		C1R	3.65436	1.86962	0.046121		0.041706	3.65436	2.85363
MERTK	MERTK	2.84863	0.011446		MERTK	1.94675	0.00289329		MERTK	3.02436	1.59663	0.009839		0.00289329	3.02436	2.84863
CD22	--				CD22	2.82995	0.0130258		--					0.0130258	2.82995	2.82995
LCP1	LCP1	2.8087	0.005363		LCP1	2.24695	0.00300445		LCP1	4.81094	2.26632	0.004632		0.00300445	4.81094	2.8087
CD14	--				CD14	2.21638	0.00472912		CD14	3.40077	1.76586	0.021039		0.00472912	3.40077	2.80858
SYK	SYK	2.78379	0.02942		SYK	1.79391	0.0175344		SYK	3.25769	1.70385	0.016376		0.016376	3.25769	2.78379
ICOSLG	--				ICOSLG	1.93786	0.0175344		ICOSLG	3.61453	1.85381	0.026266		0.0175344	3.61453	2.7762
CD33	--				CD33	2.76919	0.00696386		--					0.00696386	2.76919	2.76919
VCAM1	VCAM1	2.76738	0.022718		VCAM1	2.14443	0.00741292		VCAM1	3.46833	1.79424	0.019672		0.00741292	3.46833	2.76738
PLAU					PLAU	1.89532	0.0212924		PLAU	3.61616	1.85446	0.015319		0.015319	3.61616	2.75574
FCGR2A	FCGR2A	2.75326	0.03745		FCGR2A	2.16072	0.00553442		FCGR2A	3.01517	1.59224	0.015703		0.00553442	3.01517	2.75326
HLA-A	HLA-A	2.72773	0.007883		HLA-A	1.57835	0.00443002		HLA-A	2.90641	1.53924	0.007324		0.00443002	2.90641	2.72773
CD4	CD4	2.72342	0.020957		CD4	2.08998	0.00297161		CD4	3.54096	1.82414	0.009839		0.00297161	3.54096	2.72342
TNFSF13B	TNFSF13B	2.70793	0.025201		TNFSF13B	2.13205	0.00896231		TNFSF13B	3.62213	1.85684	0.017664		0.00896231	3.62213	2.70793
CYBB	CYBB	2.69712	0.026634		CYBB	2.30991	0.00647344		CYBB	4.23825	2.08347	0.008983		0.00647344	4.23825	2.69712
CD40	CD40	2.67272	0.001492		CD40	2.43529	0.00186585		CD40	4.53917	2.18243	0.002886		0.001492	4.53917	2.67272
PSMB9	PSMB9	2.9467	0.003525		PSMB9	1.75475	0.00195735		PSMB9	2.65872	1.41073	0.008182		0.00195735	2.9467	2.65872
MRC1	--				MRC1	1.87503	0.0168496		MRC1	3.41238	1.77078	0.031075		0.0168496	3.41238	2.64371
SELPLG	SELPLG	2.6303	0.020117		SELPLG	2.00514	0.00469733		SELPLG	2.89142	1.53178	0.019743		0.00469733	2.89142	2.6303
CLEC4A	CLEC4A	2.62726	0.022718		CLEC4A	1.9864	0.00647344		CLEC4A	4.07531	2.02691	0.012413		0.00647344	4.07531	2.62726
CSF1	CSF1	2.5339	0.01961		CSF1	2.15897	0.00195735		CSF1	3.05404	1.61072	0.013365		0.00195735	3.05404	2.5339
PECAM1	PECAM1	2.50807	0.013987		PECAM1	2.1815	0.00449712		PECAM1	3.94794	1.9811	0.008182		0.00449712	3.94794	2.50807
MR1	MR1	4.03475	0.011616		MR1	1.87817	0.00696386		MR1	2.49242	1.31755	0.035601		0.00696386	4.03475	2.49242
SIGIRR	SIGIRR	2.43205	0.005363		SIGIRR	1.92753	0.00300445		SIGIRR	3.35378	1.74579	0.007313		0.00300445	3.35378	2.43205
CSF2RB	CSF2RB	2.42447	0.012473		CSF2RB	2.15358	0.00539374		CSF2RB	4.08144	2.02908	0.007324		0.00539374	4.08144	2.42447
PDGFC	PDGFC	2.40659	0.010487		PDGFC	1.78862	0.00604738		PDGFC	3.00193	1.58589	0.008088		0.00604738	3.00193	2.40659
IFIT1	IFIT1	2.38922	0.020408		--				--					0.020408	2.38922	2.38922
STAT1	STAT1	3.05885	0.016279		STAT1	1.71873	0.0147419		--					0.0147419	3.05885	2.38879
CMKLR1	--				CMKLR1	1.84927	0.00707985		CMKLR1	2.92527	1.54857	0.014351		0.00707985	2.92527	2.38727
LY96	LY96	2.61476	0.016143		LY96	1.75491	0.00293811		LY96	2.37688	1.24907	0.009086		0.00293811	2.61476	2.37688
HLA-G	HLA-G	2.37494	0.030282		HLA-G	1.51036	0.00901241		HLA-G	2.78454	1.47744	0.011289		0.00901241	2.78454	2.37494
VEGFC	VEGFC	2.68883	0.045915		VEGFC	1.9595	0.00624269		--					0.00624269	2.68883	2.32417
TICAM2	TICAM2	2.31649	0.021963		TICAM2	1.7827	0.00734859		TICAM2	2.88068	1.52641	0.017664		0.00734859	2.88068	2.31649
COLEC12	COLEC12	2.48465	0.039487		COLEC12	2.14115	0.00854815		--					0.00854815	2.48465	2.3129
FCGR3A	--				FCGR3A	2.30449	0.0338869		--					0.0338869	2.30449	2.30449
CASP1	--				CASP1	1.58692	0.0245815		CASP1	3.01177	1.59061	0.013838		0.013838	3.01177	2.29935
IL4R	--				IL4R	1.61356	0.0232691		IL4R	2.9581	1.56467	0.022666		0.022666	2.9581	2.28583
ISG15	ISG15	3.0269	0.012707		ISG15	1.54324	0.0427332		--					0.012707	3.0269	2.28507
TNFAIP3	TNFAIP3	2.4629	0.003525		TNFAIP3	1.15091	0.0130258		TNFAIP3	2.2685	1.18174	0.019743		0.003525	2.4629	2.2685
TLR1	TLR1	2.25585	0.025331		TLR1	1.60489	0.00864296		TLR1	2.55888	1.35551	0.017664		0.00864296	2.55888	2.25585
CFB	--				CFB	2.25249	0.0268356		--					0.0268356	2.25249	2.25249
TNFRSF11A	TNFRSF11A	2.96767	0.035151		TNFRSF11A	1.51015	0.035588		--					0.035151	2.96767	2.23891
DPP4	--				DPP4	2.19134	0.0262392		--					0.0262392	2.19134	2.19134
ENTPD1	ENTPD1	2.85874	0.009169		ENTPD1	1.50858	0.0273229		--					0.009169	2.85874	2.18366
IL15RA	IL15RA	2.02754	0.019037		IL15RA	2.17949	0.00469733		IL15RA	3.18667	1.67205	0.018662		0.00469733	3.18667	2.17949
CD163	--				CD163	2.17888	0.00933409		--					0.00933409	2.17888	2.17888
FLT3LG	FLT3LG	2.33042	0.024643		FLT3LG	1.45647	0.011433		FLT3LG	2.14373	1.10012	0.035928		0.011433	2.33042	2.14373
MX1	MX1	2.75198	0.007002		MX1	1.4872	0.0277802		--					0.007002	2.75198	2.11959
PSMB10	PSMB10	2.35231	0.012904		PSMB10	1.45669	0.0101294		PSMB10	2.0915	1.06454	0.041866		0.0101294	2.35231	2.0915
TNFRSF1B	TNFRSF1B	2.08574	0.016279		TNFRSF1B	1.51387	0.0119526		TNFRSF1B	2.94201	1.5568	0.011475		0.011475	2.94201	2.08574
TAP2	TAP2	2.06475	0.016279		TAP2	1.2643	0.00998344		TAP2	2.12442	1.08707	0.023642		0.00998344	2.12442	2.06475
IRAK2	--				IRAK2	1.37971	0.0181772		IRAK2	2.73511	1.4516	0.014127		0.014127	2.73511	2.05741
IFIH1	IFIH1	2.66636	0.012473		IFIH1	1.43274	0.0136988		--					0.012473	2.66636	2.04955
BCL2	BCL2	2.02347	0.025201		BCL2	1.18676	0.0130258		BCL2	2.44844	1.29186	0.008088		0.008088	2.44844	2.02347
IL15	IL15	1.99432	0.016279		IL15	1.80684	0.00402693		IL15	2.74864	1.45872	0.014351		0.00402693	2.74864	1.99432
OAS3	OAS3	1.96117	0.02942		--				--					0.02942	1.96117	1.96117
CD83	--				CD83	1.95813	0.0294734		--					0.0294734	1.95813	1.95813
JAK2	JAK2	1.93371	0.005363		JAK2	1.23871	0.00195735		JAK2	1.96438	0.974071	0.007324		0.00195735	1.96438	1.93371
IFNGR1	IFNGR1	1.93038	0.006416		IFNGR1	1.38303	0.00186585		IFNGR1	2.87171	1.52191	0.002886		0.00186585	2.87171	1.93038
IL2RA	--				IL2RA	1.90457	0.0338869		--					0.0338869	1.90457	1.90457
CCL2	--				CCL2	1.89731	0.0453073		--					0.0453073	1.89731	1.89731
LGALS3	LGALS3	1.88336	0.022718		LGALS3	1.3182	0.00604738		LGALS3	2.61674	1.38777	0.007684		0.00604738	2.61674	1.88336
TLR6	--				TLR6	1.86394	0.0136988		--					0.0136988	1.86394	1.86394
TICAM1	--				TICAM1	1.32656	0.00901241		TICAM1	2.21076	1.14454	0.03582		0.00901241	2.21076	1.76866
IFITM1	IFITM1	2.17023	0.042604		IFITM1	1.3615	0.0389306		--					0.0389306	2.17023	1.76587
POU2F2	--				POU2F2	1.74889	0.0175723		--					0.0175723	1.74889	1.74889
PLA2G6	PLA2G6	1.74029	0.039487		--				--					0.039487	1.74029	1.74029
TLR4	TLR4	1.99261	0.027327		TLR4	1.44112	0.0213809		--					0.0213809	1.99261	1.71686
A2M	--				A2M	1.26055	0.0119526		A2M	2.12488	1.08738	0.015905		0.0119526	2.12488	1.69271
RELB	--				RELB	1.0943	0.0288437		RELB	2.25964	1.17609	0.02971		0.0288437	2.25964	1.67697
TNFSF12	TNFSF12	1.68346	0.016826		TNFSF12	0.945181	0.00300445		TNFSF12	1.64646	0.719368	0.018662		0.00300445	1.68346	1.64646
IL6R	IL6R	1.63961	0.048875		--				--					0.048875	1.63961	1.63961
IL17RA	--				IL17RA	1.58566	0.0232691		--					0.0232691	1.58566	1.58566
PSMB8	PSMB8	1.84397	0.003525		PSMB8	0.811688	0.00856615		PSMB8	1.58476	0.664266	0.020412		0.003525	1.84397	1.58476
NFATC3	NFATC3	1.55292	0.018223		NFATC3	0.922033	0.0019986		NFATC3	1.58813	0.667332	0.010042		0.0019986	1.58813	1.55292
CYLD	CYLD	1.76421	0.004216		CYLD	0.917193	0.00300445		CYLD	1.54149	0.624327	0.013678		0.00300445	1.76421	1.54149
NFKBIA	NFKBIA	1.5388	0.010284		NFKBIA	1.09821	0.00812252		NFKBIA	2.31657	1.21199	0.004868		0.004868	2.31657	1.5388
ETS1	ETS1	1.52791	0.025331		--				--					0.025331	1.52791	1.52791
IL13RA1	IL13RA1	1.52559	0.025423		IL13RA1	0.979427	0.0120594		IL13RA1	1.68457	0.752381	0.03535		0.0120594	1.68457	1.52559
IRAK4	IRAK4	1.63521	0.029086		IRAK4	0.675331	0.0167691		IRAK4	1.52498	0.608792	0.036715		0.0167691	1.63521	1.52498
REL	--				REL				REL	1.50922	0.593803	0.005883		0.005883	1.50922	1.50922
CHUK	CHUK	1.50366	0.033359		--				--					0.033359	1.50366	1.50366
ICAM2	--				ICAM2	1.49929	0.0167691		--					0.0167691	1.49929	1.49929
CX3CL1	--				CX3CL1	1.48518	0.0389306		--					0.0389306	1.48518	1.48518
ADA	ADA	1.75053	0.044903		ADA	1.19687	0.0175344		--					0.0175344	1.75053	1.4737
JAK3	--				JAK3	1.44705	0.0453073		--					0.0453073	1.44705	1.44705
DDX58	DDX58	1.78296	0.020563		DDX58	1.03584	0.0406199		--					0.020563	1.78296	1.4094
STAT2	STAT2	1.91422	0.004654		STAT2	0.85332	0.00779824		--					0.004654	1.91422	1.38377
CD55	--				CD55	1.37013	0.0262392		--					0.0262392	1.37013	1.37013
ATG7	--				ATG7	0.826824	0.0111294		ATG7	1.81545	0.860327	0.008983		0.008983	1.81545	1.32114
CD209	--				CD209	1.31766	0.0473377		--					0.0473377	1.31766	1.31766
NFKB2	--				NFKB2	0.859273	0.0156662		NFKB2	1.69247	0.75913	0.045682		0.0156662	1.69247	1.27587
TGFB1	TGFB1	1.58102	0.03745		TGFB1	0.900102	0.0306424		--					0.0306424	1.58102	1.24056
RIPK2	--				RIPK2	1.23947	0.00286233		--					0.00286233	1.23947	1.23947
CD9	--				CD9	1.1894	0.0352742		--					0.0352742	1.1894	1.1894
TXNIP	--				TXNIP	1.18278	0.0453073		--					0.0453073	1.18278	1.18278
TAPBP	TAPBP	1.57472	0.030448		TAPBP	0.715637	0.0291192		--					0.0291192	1.57472	1.14518
CYFIP2	--				CYFIP2	1.06747	0.0399664		--					0.0399664	1.06747	1.06747
CD46	--				CD46	0.590149	0.00286233		CD46	1.50655	0.591248	0.00361		0.00286233	1.50655	1.04835
MAF	--				MAF	1.02731	0.0168058		--					0.0168058	1.02731	1.02731
REPS1	--				REPS1	1.01106	0.029652		--					0.029652	1.01106	1.01106
TLR3	--				TLR3	0.942177	0.0215922		--					0.0215922	0.942177	0.942177
NFKB1	--				NFKB1	0.882127	0.0296374		--					0.0296374	0.882127	0.882127
ATF1	--				ATF1	0.745669	0.0072295		--					0.0072295	0.745669	0.745669
MAP2K4	--				MAP2K4	0.659578	0.0199795		--					0.0199795	0.659578	0.659578
PSEN1	--				PSEN1	0.63456	0.0147446		--					0.0147446	0.63456	0.63456
IRF2	--				IRF2	0.618469	0.0466607		--					0.0466607	0.618469	0.618469
